# Supplementary material for: A database and framework for carbon ore resources and associated supply chain data
Source: Data Brief. 2021 Dec 25;40:107761. doi: 10.1016/j.dib.2021.107761 (PMC8718727; doi:10.1016/j.dib.2021.107761)
Supplement: Supplementary file 2 [file mmc2.xlsx]

## Sheet: Supplimentary_table_1
File_name	Category	Data_type	Coal_filter_field	record_count	Data_format_type	Available_formats	Source_organization	Data_link	Publication_Citation
AK_Coal_basins_ADGGS	Geology	Secondary		10	Spatial (vector)	Feature class, .shp	Alaska Division of Department of Geological & Geophysical Surveys	https://dggs.alaska.gov/pubs/id/2636	Merritt, R.D., and Hawley, C.C., 1986, Map of Alaska's coal resources: Alaska Division of Geological & Geophysical Surveys Special Report 37, 1 sheet, scale 1:2,500,000. http://doi.org/10.14509/2636
AK_Coal_districts_contacts_ADGGS	Geology	Secondary		52	Spatial (vector)	Feature class, .shp	Alaska Division of Department of Geological & Geophysical Surveys	https://dggs.alaska.gov/pubs/id/2636	Merritt, R.D., and Hawley, C.C., 1986, Map of Alaska's coal resources: Alaska Division of Geological & Geophysical Surveys Special Report 37, 1 sheet, scale 1:2,500,000. http://doi.org/10.14509/2636
AK_Coal_fields_ADGGS	Geology	Secondary		38	Spatial (vector)	Feature class, .shp	Alaska Division of Department of Geological & Geophysical Surveys	https://dggs.alaska.gov/pubs/id/2636	Merritt, R.D., and Hawley, C.C., 1986, Map of Alaska's coal resources: Alaska Division of Geological & Geophysical Surveys Special Report 37, 1 sheet, scale 1:2,500,000. http://doi.org/10.14509/2636
AK_Coal_fields_WESTCARB	Geology	Secondary		66	Spatial (vector)	Feature class, .shp	West Coast Regional Carbon Sequestration Partnership	http://gif.berkeley.edu/westcarb/access.html
AK_Coal_occurrences_ADGGS	Geology	Secondary		150	Spatial (vector)	Feature class, .shp	Alaska Division of Department of Geological & Geophysical Surveys	https://dggs.alaska.gov/pubs/id/2636	Merritt, R.D., and Hawley, C.C., 1986, Map of Alaska's coal resources: Alaska Division of Geological & Geophysical Surveys Special Report 37, 1 sheet, scale 1:2,500,000. http://doi.org/10.14509/2636
AK_Coal_rank_boundaries_ADGGS	Geology	Secondary		184	Spatial (vector)	Feature class, .shp	Alaska Division of Department of Geological & Geophysical Surveys	https://dggs.alaska.gov/pubs/id/2636	Merritt, R.D., and Hawley, C.C., 1986, Map of Alaska's coal resources: Alaska Division of Geological & Geophysical Surveys Special Report 37, 1 sheet, scale 1:2,500,000. http://doi.org/10.14509/2636
AK_Coal_samples_AGDB_USGS	Samples original	Processed	spec_name	6626	Table	File GeoDatabase Table, .csv	United States Geological Survey	https://mrdata.usgs.gov/agdb/	Granitto, Matthew, Schmidt, J.M., Shew, N.B., Gamble, B.M., and Labay, K.A., 2013, Alaska Geochemical Database, Version 2.0 (AGDB2)—including “best value” data compilations for rock, sediment, soil, mineral, and concentrate sample media: U.S. Geological Survey Data Series 759, 20 p. 1 DVD, http://pubs.usgs.gov/ds/759.
AK_Holitina_Basin_Coal_samples_ADGGS	Samples original	Secondary	FIELD_LITHOLOGY	16	Table	File GeoDatabase Table, .csv	Alaska Division of Department of Geological & Geophysical Surveys	https://dggs.alaska.gov/pubs/id/29406	LePain, D.L., and Kirkham, R.A., 2015, Rock-eval pyrolysis, vitrinite reflectance, and kerogen microscopy results from Miocene carbonaceous mudstones and coals in outcrop, McGrath Quadrangle, southwestern Alaska: Alaska Division of Geological & Geophysical Surveys Report of Investigation 2015-3, 60 p., 1 sheet. https://doi.org/10.14509/29406
AK_Jarvis_creek_coal_samples_ADGGS	Samples original	Secondary		6	Table	File GeoDatabase Table, .csv	Alaska Division of Department of Geological & Geophysical Surveys	https://dggs.alaska.gov/pubs/id/30064	Harun, N.T., and Hendricks, M.D., 2018, Jarvis Creek coal report: Alaska Division of Geological & Geophysical Surveys Preliminary Interpretive Report 2018-2, 11 p. https://doi.org/10.14509/30064
AK_resource_data_file_coal_USGS	Infrastructure	Secondary	geol_desc	27	Spatial (vector)	Feature class, .shp	United States Geological Survey	https://mrdata.usgs.gov/ardf/
AppBasin_Fireclay_Coal_Zone_Elevation_USGS	Geology	Secondary		3793	Spatial (vector)	Feature class, .shp	United States Geological Survey	https://pubs.usgs.gov/of/2012/1205/Downloads/	East, J.A., 2013, Coal fields of the conterminous United States—National Coal Resource Assessment updated version: U.S. Geological Survey Open-File Report 2012–1205, one sheet, scale 1:5,000,000, available at http://pubs.usgs.gov/of/2012/1205/.
AppBasin_Fireclay_Coal_Zone_Overburden_USGS	Geology	Secondary		4935	Spatial (vector)	Feature class, .shp	United States Geological Survey	https://pubs.usgs.gov/of/2012/1205/Downloads/	East, J.A., 2013, Coal fields of the conterminous United States—National Coal Resource Assessment updated version: U.S. Geological Survey Open-File Report 2012–1205, one sheet, scale 1:5,000,000, available at http://pubs.usgs.gov/of/2012/1205/.
AppBasin_Fireclay_Coal_Zone_Thckness_USGS	Geology	Secondary		3268	Spatial (vector)	Feature class, .shp	United States Geological Survey	https://pubs.usgs.gov/of/2012/1205/Downloads/	East, J.A., 2013, Coal fields of the conterminous United States—National Coal Resource Assessment updated version: U.S. Geological Survey Open-File Report 2012–1205, one sheet, scale 1:5,000,000, available at http://pubs.usgs.gov/of/2012/1205/.
AppBasin_Lower_Kittanning_Coal_Zone_mined_out_USGS	Geology	Secondary		4233	Spatial (vector)	Feature class, .shp	United States Geological Survey	https://pubs.usgs.gov/of/2012/1205/Downloads/	East, J.A., 2013, Coal fields of the conterminous United States—National Coal Resource Assessment updated version: U.S. Geological Survey Open-File Report 2012–1205, one sheet, scale 1:5,000,000, available at http://pubs.usgs.gov/of/2012/1205/.
AppBasin_Lower_Kittanning_Coal_Zone_Outcrop_USGS	Geology	Secondary		2237	Spatial (vector)	Feature class, .shp	United States Geological Survey	https://pubs.usgs.gov/of/2012/1205/Downloads/	East, J.A., 2013, Coal fields of the conterminous United States—National Coal Resource Assessment updated version: U.S. Geological Survey Open-File Report 2012–1205, one sheet, scale 1:5,000,000, available at http://pubs.usgs.gov/of/2012/1205/.
AppBasin_Pittsburgh_Coal_Bed_Elevation_USGS	Geology	Secondary		4776	Spatial (vector)	Feature class, .shp	United States Geological Survey	https://pubs.usgs.gov/of/2012/1205/Downloads/	East, J.A., 2013, Coal fields of the conterminous United States—National Coal Resource Assessment updated version: U.S. Geological Survey Open-File Report 2012–1205, one sheet, scale 1:5,000,000, available at http://pubs.usgs.gov/of/2012/1205/.
AppBasin_Pittsburgh_Coal_Bed_Overburden_USGS	Geology	Secondary		2331	Spatial (vector)	Feature class, .shp	United States Geological Survey	https://pubs.usgs.gov/of/2012/1205/Downloads/	East, J.A., 2013, Coal fields of the conterminous United States—National Coal Resource Assessment updated version: U.S. Geological Survey Open-File Report 2012–1205, one sheet, scale 1:5,000,000, available at http://pubs.usgs.gov/of/2012/1205/.
AppBasin_Pittsburgh_Coal_Bed_Thickness_USGS	Geology	Secondary		4037	Spatial (vector)	Feature class, .shp	United States Geological Survey	https://pubs.usgs.gov/of/2012/1205/Downloads/	East, J.A., 2013, Coal fields of the conterminous United States—National Coal Resource Assessment updated version: U.S. Geological Survey Open-File Report 2012–1205, one sheet, scale 1:5,000,000, available at http://pubs.usgs.gov/of/2012/1205/.
AppBasin_Pocahontas_Coal_Bed_Elevation_USGS	Geology	Secondary		333	Spatial (vector)	Feature class, .shp	United States Geological Survey	https://pubs.usgs.gov/of/2012/1205/Downloads/	East, J.A., 2013, Coal fields of the conterminous United States—National Coal Resource Assessment updated version: U.S. Geological Survey Open-File Report 2012–1205, one sheet, scale 1:5,000,000, available at http://pubs.usgs.gov/of/2012/1205/.
AppBasin_Pocahontas_Coal_Bed_Overburden_USGS	Geology	Secondary		1513	Spatial (vector)	Feature class, .shp	United States Geological Survey	https://pubs.usgs.gov/of/2012/1205/Downloads/	East, J.A., 2013, Coal fields of the conterminous United States—National Coal Resource Assessment updated version: U.S. Geological Survey Open-File Report 2012–1205, one sheet, scale 1:5,000,000, available at http://pubs.usgs.gov/of/2012/1205/.
AppBasin_Pocahontas_Coal_Bed_Thickness_USGS	Geology	Secondary		458	Spatial (vector)	Feature class, .shp	United States Geological Survey	https://pubs.usgs.gov/of/2012/1205/Downloads/	East, J.A., 2013, Coal fields of the conterminous United States—National Coal Resource Assessment updated version: U.S. Geological Survey Open-File Report 2012–1205, one sheet, scale 1:5,000,000, available at http://pubs.usgs.gov/of/2012/1205/.
AppBasin_Pond_Creek_Coal_Zone_Elevation_USGS	Geology	Secondary		3255	Spatial (vector)	Feature class, .shp	United States Geological Survey	https://pubs.usgs.gov/of/2012/1205/Downloads/	East, J.A., 2013, Coal fields of the conterminous United States—National Coal Resource Assessment updated version: U.S. Geological Survey Open-File Report 2012–1205, one sheet, scale 1:5,000,000, available at http://pubs.usgs.gov/of/2012/1205/.
AppBasin_Pond_Creek_Coal_Zone_Overburden_USGS	Geology	Secondary		4620	Spatial (vector)	Feature class, .shp	United States Geological Survey	https://pubs.usgs.gov/of/2012/1205/Downloads/	East, J.A., 2013, Coal fields of the conterminous United States—National Coal Resource Assessment updated version: U.S. Geological Survey Open-File Report 2012–1205, one sheet, scale 1:5,000,000, available at http://pubs.usgs.gov/of/2012/1205/.
AppBasin_Pond_Creek_Coal_Zone_Thickness_USGS	Geology	Secondary		2901	Spatial (vector)	Feature class, .shp	United States Geological Survey	https://pubs.usgs.gov/of/2012/1205/Downloads/	East, J.A., 2013, Coal fields of the conterminous United States—National Coal Resource Assessment updated version: U.S. Geological Survey Open-File Report 2012–1205, one sheet, scale 1:5,000,000, available at http://pubs.usgs.gov/of/2012/1205/.
AppBasin_Upper_Freeport_Coal_Bed_Elevation_USGS	Geology	Secondary		6346	Spatial (vector)	Feature class, .shp	United States Geological Survey	https://pubs.usgs.gov/of/2012/1205/Downloads/	East, J.A., 2013, Coal fields of the conterminous United States—National Coal Resource Assessment updated version: U.S. Geological Survey Open-File Report 2012–1205, one sheet, scale 1:5,000,000, available at http://pubs.usgs.gov/of/2012/1205/.
AppBasin_Upper_Freeport_Coal_Bed_Overburden_USGS	Geology	Secondary		7032	Spatial (vector)	Feature class, .shp	United States Geological Survey	https://pubs.usgs.gov/of/2012/1205/Downloads/	East, J.A., 2013, Coal fields of the conterminous United States—National Coal Resource Assessment updated version: U.S. Geological Survey Open-File Report 2012–1205, one sheet, scale 1:5,000,000, available at http://pubs.usgs.gov/of/2012/1205/.
AppBasin_Upper_Freeport_Coal_Bed_Thickness_USGS	Geology	Secondary		9334	Spatial (vector)	Feature class, .shp	United States Geological Survey	https://pubs.usgs.gov/of/2012/1205/Downloads/	East, J.A., 2013, Coal fields of the conterminous United States—National Coal Resource Assessment updated version: U.S. Geological Survey Open-File Report 2012–1205, one sheet, scale 1:5,000,000, available at http://pubs.usgs.gov/of/2012/1205/.
AR_Coal_samples_AGS	Samples original	Secondary		6	Table	File GeoDatabase Table, .csv	Arkansas Geological Survey	https://www.geology.arkansas.gov/energy/coal-in-arkansas.html
Central_TX_Central_Coal_Zone_4_Overburden_USGS	Geology	Secondary		29	Spatial (vector)	Feature class, .shp	United States Geological Survey	https://pubs.usgs.gov/of/2012/1205/Downloads/	East, J.A., 2013, Coal fields of the conterminous United States—National Coal Resource Assessment updated version: U.S. Geological Survey Open-File Report 2012–1205, one sheet, scale 1:5,000,000, available at http://pubs.usgs.gov/of/2012/1205/.
Central_TX_Central_Coal_Zone_4_Thickness_USGS	Geology	Secondary		31	Spatial (vector)	Feature class, .shp	United States Geological Survey	https://pubs.usgs.gov/of/2012/1205/Downloads/	East, J.A., 2013, Coal fields of the conterminous United States—National Coal Resource Assessment updated version: U.S. Geological Survey Open-File Report 2012–1205, one sheet, scale 1:5,000,000, available at http://pubs.usgs.gov/of/2012/1205/.
Central_TX_Central_Coal_Zone_5_Overburden_USGS	Geology	Secondary		41	Spatial (vector)	Feature class, .shp	United States Geological Survey	https://pubs.usgs.gov/of/2012/1205/Downloads/	East, J.A., 2013, Coal fields of the conterminous United States—National Coal Resource Assessment updated version: U.S. Geological Survey Open-File Report 2012–1205, one sheet, scale 1:5,000,000, available at http://pubs.usgs.gov/of/2012/1205/.
Central_TX_Central_Coal_Zone_5_Thickness_USGS	Geology	Secondary		24	Spatial (vector)	Feature class, .shp	United States Geological Survey	https://pubs.usgs.gov/of/2012/1205/Downloads/	East, J.A., 2013, Coal fields of the conterminous United States—National Coal Resource Assessment updated version: U.S. Geological Survey Open-File Report 2012–1205, one sheet, scale 1:5,000,000, available at http://pubs.usgs.gov/of/2012/1205/.
Central_TX_North_Coal_Zone_5_Overburden_USGS	Geology	Secondary		257	Spatial (vector)	Feature class, .shp	United States Geological Survey	https://pubs.usgs.gov/of/2012/1205/Downloads/	East, J.A., 2013, Coal fields of the conterminous United States—National Coal Resource Assessment updated version: U.S. Geological Survey Open-File Report 2012–1205, one sheet, scale 1:5,000,000, available at http://pubs.usgs.gov/of/2012/1205/.
Central_TX_North_Coal_Zone_5_Thickness_USGS	Geology	Secondary		81	Spatial (vector)	Feature class, .shp	United States Geological Survey	https://pubs.usgs.gov/of/2012/1205/Downloads/	East, J.A., 2013, Coal fields of the conterminous United States—National Coal Resource Assessment updated version: U.S. Geological Survey Open-File Report 2012–1205, one sheet, scale 1:5,000,000, available at http://pubs.usgs.gov/of/2012/1205/.
Central_TX_North_Coal_Zone_6_Overburden_USGS	Geology	Secondary		118	Spatial (vector)	Feature class, .shp	United States Geological Survey	https://pubs.usgs.gov/of/2012/1205/Downloads/	East, J.A., 2013, Coal fields of the conterminous United States—National Coal Resource Assessment updated version: U.S. Geological Survey Open-File Report 2012–1205, one sheet, scale 1:5,000,000, available at http://pubs.usgs.gov/of/2012/1205/.
Central_TX_North_Coal_Zone_6_Thickness_USGS	Geology	Secondary		317	Spatial (vector)	Feature class, .shp	United States Geological Survey	https://pubs.usgs.gov/of/2012/1205/Downloads/	East, J.A., 2013, Coal fields of the conterminous United States—National Coal Resource Assessment updated version: U.S. Geological Survey Open-File Report 2012–1205, one sheet, scale 1:5,000,000, available at http://pubs.usgs.gov/of/2012/1205/.
Central_TX_North_Coal_Zone_8_Overburden_USGS	Geology	Secondary		265	Spatial (vector)	Feature class, .shp	United States Geological Survey	https://pubs.usgs.gov/of/2012/1205/Downloads/	East, J.A., 2013, Coal fields of the conterminous United States—National Coal Resource Assessment updated version: U.S. Geological Survey Open-File Report 2012–1205, one sheet, scale 1:5,000,000, available at http://pubs.usgs.gov/of/2012/1205/.
Central_TX_North_Coal_Zone_8_Thickness_USGS	Geology	Secondary		67	Spatial (vector)	Feature class, .shp	United States Geological Survey	https://pubs.usgs.gov/of/2012/1205/Downloads/	East, J.A., 2013, Coal fields of the conterminous United States—National Coal Resource Assessment updated version: U.S. Geological Survey Open-File Report 2012–1205, one sheet, scale 1:5,000,000, available at http://pubs.usgs.gov/of/2012/1205/.
Central_TX_North_Coal_Zone_9_Overburden_USGS	Geology	Secondary		160	Spatial (vector)	Feature class, .shp	United States Geological Survey	https://pubs.usgs.gov/of/2012/1205/Downloads/	East, J.A., 2013, Coal fields of the conterminous United States—National Coal Resource Assessment updated version: U.S. Geological Survey Open-File Report 2012–1205, one sheet, scale 1:5,000,000, available at http://pubs.usgs.gov/of/2012/1205/.
Central_TX_North_Coal_Zone_9_Thickness_USGS	Geology	Secondary		41	Spatial (vector)	Feature class, .shp	United States Geological Survey	https://pubs.usgs.gov/of/2012/1205/Downloads/	East, J.A., 2013, Coal fields of the conterminous United States—National Coal Resource Assessment updated version: U.S. Geological Survey Open-File Report 2012–1205, one sheet, scale 1:5,000,000, available at http://pubs.usgs.gov/of/2012/1205/.
Central_TX_South_Coal_Zone_4_Overburden_USGS	Geology	Secondary		74	Spatial (vector)	Feature class, .shp	United States Geological Survey	https://pubs.usgs.gov/of/2012/1205/Downloads/	East, J.A., 2013, Coal fields of the conterminous United States—National Coal Resource Assessment updated version: U.S. Geological Survey Open-File Report 2012–1205, one sheet, scale 1:5,000,000, available at http://pubs.usgs.gov/of/2012/1205/.
Central_TX_South_Coal_Zone_4_Thickness_USGS	Geology	Secondary		73	Spatial (vector)	Feature class, .shp	United States Geological Survey	https://pubs.usgs.gov/of/2012/1205/Downloads/	East, J.A., 2013, Coal fields of the conterminous United States—National Coal Resource Assessment updated version: U.S. Geological Survey Open-File Report 2012–1205, one sheet, scale 1:5,000,000, available at http://pubs.usgs.gov/of/2012/1205/.
Central_TX_South_Coal_Zone_6_Overburden_USGS	Geology	Secondary		139	Spatial (vector)	Feature class, .shp	United States Geological Survey	https://pubs.usgs.gov/of/2012/1205/Downloads/	East, J.A., 2013, Coal fields of the conterminous United States—National Coal Resource Assessment updated version: U.S. Geological Survey Open-File Report 2012–1205, one sheet, scale 1:5,000,000, available at http://pubs.usgs.gov/of/2012/1205/.
Central_TX_South_Coal_Zone_6_Thickness_USGS	Geology	Secondary		101	Spatial (vector)	Feature class, .shp	United States Geological Survey	https://pubs.usgs.gov/of/2012/1205/Downloads/	East, J.A., 2013, Coal fields of the conterminous United States—National Coal Resource Assessment updated version: U.S. Geological Survey Open-File Report 2012–1205, one sheet, scale 1:5,000,000, available at http://pubs.usgs.gov/of/2012/1205/.
Central_TX_South_Coal_Zone_8_Overburden_USGS	Geology	Secondary		77	Spatial (vector)	Feature class, .shp	United States Geological Survey	https://pubs.usgs.gov/of/2012/1205/Downloads/	East, J.A., 2013, Coal fields of the conterminous United States—National Coal Resource Assessment updated version: U.S. Geological Survey Open-File Report 2012–1205, one sheet, scale 1:5,000,000, available at http://pubs.usgs.gov/of/2012/1205/.
Central_TX_South_Coal_Zone_8_Thickness_USGS	Geology	Secondary		59	Spatial (vector)	Feature class, .shp	United States Geological Survey	https://pubs.usgs.gov/of/2012/1205/Downloads/	East, J.A., 2013, Coal fields of the conterminous United States—National Coal Resource Assessment updated version: U.S. Geological Survey Open-File Report 2012–1205, one sheet, scale 1:5,000,000, available at http://pubs.usgs.gov/of/2012/1205/.
CO_Plateau_Cameo_Wheeler_Coal_Field_Overburden_USGS	Geology	Secondary		5305	Spatial (vector)	Feature class, .shp	United States Geological Survey	https://pubs.usgs.gov/of/2012/1205/Downloads/	East, J.A., 2013, Coal fields of the conterminous United States—National Coal Resource Assessment updated version: U.S. Geological Survey Open-File Report 2012–1205, one sheet, scale 1:5,000,000, available at http://pubs.usgs.gov/of/2012/1205/.
CO_Plateau_Cameo_Wheeler_Coal_Field_Thickness_USGS	Geology	Secondary		96	Spatial (vector)	Feature class, .shp	United States Geological Survey	https://pubs.usgs.gov/of/2012/1205/Downloads/	East, J.A., 2013, Coal fields of the conterminous United States—National Coal Resource Assessment updated version: U.S. Geological Survey Open-File Report 2012–1205, one sheet, scale 1:5,000,000, available at http://pubs.usgs.gov/of/2012/1205/.
CO_Plateau_Coal_Ridge_Coal_Field_Overburden_USGS	Geology	Secondary		2418	Spatial (vector)	Feature class, .shp	United States Geological Survey	https://pubs.usgs.gov/of/2012/1205/Downloads/	East, J.A., 2013, Coal fields of the conterminous United States—National Coal Resource Assessment updated version: U.S. Geological Survey Open-File Report 2012–1205, one sheet, scale 1:5,000,000, available at http://pubs.usgs.gov/of/2012/1205/.
CO_Plateau_Coal_Ridge_Coal_Field_Thickness_USGS	Geology	Secondary		37	Spatial (vector)	Feature class, .shp	United States Geological Survey	https://pubs.usgs.gov/of/2012/1205/Downloads/	East, J.A., 2013, Coal fields of the conterminous United States—National Coal Resource Assessment updated version: U.S. Geological Survey Open-File Report 2012–1205, one sheet, scale 1:5,000,000, available at http://pubs.usgs.gov/of/2012/1205/.
CO_Plateau_Crested_Butte_Coal_Field_Overburden_USGS	Geology	Secondary		693	Spatial (vector)	Feature class, .shp	United States Geological Survey	https://pubs.usgs.gov/of/2012/1205/Downloads/	East, J.A., 2013, Coal fields of the conterminous United States—National Coal Resource Assessment updated version: U.S. Geological Survey Open-File Report 2012–1205, one sheet, scale 1:5,000,000, available at http://pubs.usgs.gov/of/2012/1205/.
CO_Plateau_Crested_Butte_Coal_Field_Thickness_USGS	Geology	Secondary		22	Spatial (vector)	Feature class, .shp	United States Geological Survey	https://pubs.usgs.gov/of/2012/1205/Downloads/	East, J.A., 2013, Coal fields of the conterminous United States—National Coal Resource Assessment updated version: U.S. Geological Survey Open-File Report 2012–1205, one sheet, scale 1:5,000,000, available at http://pubs.usgs.gov/of/2012/1205/.
CO_Plateau_Danforth_Hills_Coal_Field_Zone_A_Overburden_USGS	Geology	Secondary		1524	Spatial (vector)	Feature class, .shp	United States Geological Survey	https://pubs.usgs.gov/of/2012/1205/Downloads/	East, J.A., 2013, Coal fields of the conterminous United States—National Coal Resource Assessment updated version: U.S. Geological Survey Open-File Report 2012–1205, one sheet, scale 1:5,000,000, available at http://pubs.usgs.gov/of/2012/1205/.
CO_Plateau_Danforth_Hills_Coal_Field_Zone_A_Thickness_USGS	Geology	Secondary		36	Spatial (vector)	Feature class, .shp	United States Geological Survey	https://pubs.usgs.gov/of/2012/1205/Downloads/	East, J.A., 2013, Coal fields of the conterminous United States—National Coal Resource Assessment updated version: U.S. Geological Survey Open-File Report 2012–1205, one sheet, scale 1:5,000,000, available at http://pubs.usgs.gov/of/2012/1205/.
CO_Plateau_Danforth_Hills_Coal_Field_Zone_B_Overburden_USGS	Geology	Secondary		1339	Spatial (vector)	Feature class, .shp	United States Geological Survey	https://pubs.usgs.gov/of/2012/1205/Downloads/	East, J.A., 2013, Coal fields of the conterminous United States—National Coal Resource Assessment updated version: U.S. Geological Survey Open-File Report 2012–1205, one sheet, scale 1:5,000,000, available at http://pubs.usgs.gov/of/2012/1205/.
CO_Plateau_Danforth_Hills_Coal_Field_Zone_B_Thickness_USGS	Geology	Secondary		72	Spatial (vector)	Feature class, .shp	United States Geological Survey	https://pubs.usgs.gov/of/2012/1205/Downloads/	East, J.A., 2013, Coal fields of the conterminous United States—National Coal Resource Assessment updated version: U.S. Geological Survey Open-File Report 2012–1205, one sheet, scale 1:5,000,000, available at http://pubs.usgs.gov/of/2012/1205/.
CO_Plateau_Danforth_Hills_Coal_Field_Zone_C_Overburden_USGS	Geology	Secondary		1364	Spatial (vector)	Feature class, .shp	United States Geological Survey	https://pubs.usgs.gov/of/2012/1205/Downloads/	East, J.A., 2013, Coal fields of the conterminous United States—National Coal Resource Assessment updated version: U.S. Geological Survey Open-File Report 2012–1205, one sheet, scale 1:5,000,000, available at http://pubs.usgs.gov/of/2012/1205/.
CO_Plateau_Danforth_Hills_Coal_Field_Zone_C_Thickness_USGS	Geology	Secondary		63	Spatial (vector)	Feature class, .shp	United States Geological Survey	https://pubs.usgs.gov/of/2012/1205/Downloads/	East, J.A., 2013, Coal fields of the conterminous United States—National Coal Resource Assessment updated version: U.S. Geological Survey Open-File Report 2012–1205, one sheet, scale 1:5,000,000, available at http://pubs.usgs.gov/of/2012/1205/.
CO_Plateau_Danforth_Hills_Coal_Field_Zone_D_Overburden_USGS	Geology	Secondary		1373	Spatial (vector)	Feature class, .shp	United States Geological Survey	https://pubs.usgs.gov/of/2012/1205/Downloads/	East, J.A., 2013, Coal fields of the conterminous United States—National Coal Resource Assessment updated version: U.S. Geological Survey Open-File Report 2012–1205, one sheet, scale 1:5,000,000, available at http://pubs.usgs.gov/of/2012/1205/.
CO_Plateau_Danforth_Hills_Coal_Field_Zone_D_Thickness_USGS	Geology	Secondary		58	Spatial (vector)	Feature class, .shp	United States Geological Survey	https://pubs.usgs.gov/of/2012/1205/Downloads/	East, J.A., 2013, Coal fields of the conterminous United States—National Coal Resource Assessment updated version: U.S. Geological Survey Open-File Report 2012–1205, one sheet, scale 1:5,000,000, available at http://pubs.usgs.gov/of/2012/1205/.
CO_Plateau_Danforth_Hills_Coal_Field_Zone_E_Overburden_USGS	Geology	Secondary		1094	Spatial (vector)	Feature class, .shp	United States Geological Survey	https://pubs.usgs.gov/of/2012/1205/Downloads/	East, J.A., 2013, Coal fields of the conterminous United States—National Coal Resource Assessment updated version: U.S. Geological Survey Open-File Report 2012–1205, one sheet, scale 1:5,000,000, available at http://pubs.usgs.gov/of/2012/1205/.
CO_Plateau_Danforth_Hills_Coal_Field_Zone_E_Thickness_USGS	Geology	Secondary		189	Spatial (vector)	Feature class, .shp	United States Geological Survey	https://pubs.usgs.gov/of/2012/1205/Downloads/	East, J.A., 2013, Coal fields of the conterminous United States—National Coal Resource Assessment updated version: U.S. Geological Survey Open-File Report 2012–1205, one sheet, scale 1:5,000,000, available at http://pubs.usgs.gov/of/2012/1205/.
CO_Plateau_Danforth_Hills_Coal_Field_Zone_F_Overburden_USGS	Geology	Secondary		1037	Spatial (vector)	Feature class, .shp	United States Geological Survey	https://pubs.usgs.gov/of/2012/1205/Downloads/	East, J.A., 2013, Coal fields of the conterminous United States—National Coal Resource Assessment updated version: U.S. Geological Survey Open-File Report 2012–1205, one sheet, scale 1:5,000,000, available at http://pubs.usgs.gov/of/2012/1205/.
CO_Plateau_Danforth_Hills_Coal_Field_Zone_F_Thickness_USGS	Geology	Secondary		105	Spatial (vector)	Feature class, .shp	United States Geological Survey	https://pubs.usgs.gov/of/2012/1205/Downloads/	East, J.A., 2013, Coal fields of the conterminous United States—National Coal Resource Assessment updated version: U.S. Geological Survey Open-File Report 2012–1205, one sheet, scale 1:5,000,000, available at http://pubs.usgs.gov/of/2012/1205/.
CO_Plateau_Danforth_Hills_Coal_Field_Zone_G_Overburden_USGS	Geology	Secondary		812	Spatial (vector)	Feature class, .shp	United States Geological Survey	https://pubs.usgs.gov/of/2012/1205/Downloads/	East, J.A., 2013, Coal fields of the conterminous United States—National Coal Resource Assessment updated version: U.S. Geological Survey Open-File Report 2012–1205, one sheet, scale 1:5,000,000, available at http://pubs.usgs.gov/of/2012/1205/.
CO_Plateau_Danforth_Hills_Coal_Field_Zone_G_Thickness_USGS	Geology	Secondary		45	Spatial (vector)	Feature class, .shp	United States Geological Survey	https://pubs.usgs.gov/of/2012/1205/Downloads/	East, J.A., 2013, Coal fields of the conterminous United States—National Coal Resource Assessment updated version: U.S. Geological Survey Open-File Report 2012–1205, one sheet, scale 1:5,000,000, available at http://pubs.usgs.gov/of/2012/1205/.
CO_Plateau_Kaiparowits_Coal_Field_Overburden_USGS	Geology	Secondary		5222	Spatial (vector)	Feature class, .shp	United States Geological Survey	https://pubs.usgs.gov/of/2012/1205/Downloads/	East, J.A., 2013, Coal fields of the conterminous United States—National Coal Resource Assessment updated version: U.S. Geological Survey Open-File Report 2012–1205, one sheet, scale 1:5,000,000, available at http://pubs.usgs.gov/of/2012/1205/.
CO_Plateau_Kaiparowits_Coal_Field_Thickness_USGS	Geology	Secondary		4024	Spatial (vector)	Feature class, .shp	United States Geological Survey	https://pubs.usgs.gov/of/2012/1205/Downloads/	East, J.A., 2013, Coal fields of the conterminous United States—National Coal Resource Assessment updated version: U.S. Geological Survey Open-File Report 2012–1205, one sheet, scale 1:5,000,000, available at http://pubs.usgs.gov/of/2012/1205/.
CO_Plateau_Lower_White_River_Coal_Field_Zone_B_Overburden_USGS	Geology	Secondary		99	Spatial (vector)	Feature class, .shp	United States Geological Survey	https://pubs.usgs.gov/of/2012/1205/Downloads/	East, J.A., 2013, Coal fields of the conterminous United States—National Coal Resource Assessment updated version: U.S. Geological Survey Open-File Report 2012–1205, one sheet, scale 1:5,000,000, available at http://pubs.usgs.gov/of/2012/1205/.
CO_Plateau_Lower_White_River_Coal_Field_Zone_B_Thickness_USGS	Geology	Secondary		37	Spatial (vector)	Feature class, .shp	United States Geological Survey	https://pubs.usgs.gov/of/2012/1205/Downloads/	East, J.A., 2013, Coal fields of the conterminous United States—National Coal Resource Assessment updated version: U.S. Geological Survey Open-File Report 2012–1205, one sheet, scale 1:5,000,000, available at http://pubs.usgs.gov/of/2012/1205/.
CO_Plateau_Lower_White_River_Coal_Field_Zone_D_Overburden_USGS	Geology	Secondary		117	Spatial (vector)	Feature class, .shp	United States Geological Survey	https://pubs.usgs.gov/of/2012/1205/Downloads/	East, J.A., 2013, Coal fields of the conterminous United States—National Coal Resource Assessment updated version: U.S. Geological Survey Open-File Report 2012–1205, one sheet, scale 1:5,000,000, available at http://pubs.usgs.gov/of/2012/1205/.
CO_Plateau_Lower_White_River_Coal_Field_Zone_D_Thickness_USGS	Geology	Secondary		25	Spatial (vector)	Feature class, .shp	United States Geological Survey	https://pubs.usgs.gov/of/2012/1205/Downloads/	East, J.A., 2013, Coal fields of the conterminous United States—National Coal Resource Assessment updated version: U.S. Geological Survey Open-File Report 2012–1205, one sheet, scale 1:5,000,000, available at http://pubs.usgs.gov/of/2012/1205/.
CO_Plateau_San_Juan_Basin_Overburden_USGS	Geology	Secondary		7284	Spatial (vector)	Feature class, .shp	United States Geological Survey	https://pubs.usgs.gov/of/2012/1205/Downloads/	East, J.A., 2013, Coal fields of the conterminous United States—National Coal Resource Assessment updated version: U.S. Geological Survey Open-File Report 2012–1205, one sheet, scale 1:5,000,000, available at http://pubs.usgs.gov/of/2012/1205/.
CO_Plateau_San_Juan_Basin_Thickness_USGS	Geology	Secondary		90	Spatial (vector)	Feature class, .shp	United States Geological Survey	https://pubs.usgs.gov/of/2012/1205/Downloads/	East, J.A., 2013, Coal fields of the conterminous United States—National Coal Resource Assessment updated version: U.S. Geological Survey Open-File Report 2012–1205, one sheet, scale 1:5,000,000, available at http://pubs.usgs.gov/of/2012/1205/.
CO_Plateau_South_Canyon_Coal_Field_Overburden_USGS	Geology	Secondary		2340	Spatial (vector)	Feature class, .shp	United States Geological Survey	https://pubs.usgs.gov/of/2012/1205/Downloads/	East, J.A., 2013, Coal fields of the conterminous United States—National Coal Resource Assessment updated version: U.S. Geological Survey Open-File Report 2012–1205, one sheet, scale 1:5,000,000, available at http://pubs.usgs.gov/of/2012/1205/.
CO_Plateau_South_Canyon_Coal_Field_Thickness_USGS	Geology	Secondary		48	Spatial (vector)	Feature class, .shp	United States Geological Survey	https://pubs.usgs.gov/of/2012/1205/Downloads/	East, J.A., 2013, Coal fields of the conterminous United States—National Coal Resource Assessment updated version: U.S. Geological Survey Open-File Report 2012–1205, one sheet, scale 1:5,000,000, available at http://pubs.usgs.gov/of/2012/1205/.
CO_Plateau_South_Piceance_Coal_Field_Thickness_USGS	Geology	Secondary		68	Spatial (vector)	Feature class, .shp	United States Geological Survey	https://pubs.usgs.gov/of/2012/1205/Downloads/	East, J.A., 2013, Coal fields of the conterminous United States—National Coal Resource Assessment updated version: U.S. Geological Survey Open-File Report 2012–1205, one sheet, scale 1:5,000,000, available at http://pubs.usgs.gov/of/2012/1205/.
CO_Plateau_South_Wasatch_Plateau_Coal_Field_Overburden_USGS	Geology	Secondary		865	Spatial (vector)	Feature class, .shp	United States Geological Survey	https://pubs.usgs.gov/of/2012/1205/Downloads/	East, J.A., 2013, Coal fields of the conterminous United States—National Coal Resource Assessment updated version: U.S. Geological Survey Open-File Report 2012–1205, one sheet, scale 1:5,000,000, available at http://pubs.usgs.gov/of/2012/1205/.
CO_Plateau_South_Wasatch_Plateau_Coal_Field_Thickness_USGS	Geology	Secondary		81	Spatial (vector)	Feature class, .shp	United States Geological Survey	https://pubs.usgs.gov/of/2012/1205/Downloads/	East, J.A., 2013, Coal fields of the conterminous United States—National Coal Resource Assessment updated version: U.S. Geological Survey Open-File Report 2012–1205, one sheet, scale 1:5,000,000, available at http://pubs.usgs.gov/of/2012/1205/.
CO_Plateau_Yampa_Coal_Field_Zone_A_Overburden_USGS	Geology	Secondary		1421	Spatial (vector)	Feature class, .shp	United States Geological Survey	https://pubs.usgs.gov/of/2012/1205/Downloads/	East, J.A., 2013, Coal fields of the conterminous United States—National Coal Resource Assessment updated version: U.S. Geological Survey Open-File Report 2012–1205, one sheet, scale 1:5,000,000, available at http://pubs.usgs.gov/of/2012/1205/.
CO_Plateau_Yampa_Coal_Field_Zone_A_Thickness_USGS	Geology	Secondary		22	Spatial (vector)	Feature class, .shp	United States Geological Survey	https://pubs.usgs.gov/of/2012/1205/Downloads/	East, J.A., 2013, Coal fields of the conterminous United States—National Coal Resource Assessment updated version: U.S. Geological Survey Open-File Report 2012–1205, one sheet, scale 1:5,000,000, available at http://pubs.usgs.gov/of/2012/1205/.
CO_Plateau_Yampa_Coal_Field_Zone_B_Overburden_USGS	Geology	Secondary		900	Spatial (vector)	Feature class, .shp	United States Geological Survey	https://pubs.usgs.gov/of/2012/1205/Downloads/	East, J.A., 2013, Coal fields of the conterminous United States—National Coal Resource Assessment updated version: U.S. Geological Survey Open-File Report 2012–1205, one sheet, scale 1:5,000,000, available at http://pubs.usgs.gov/of/2012/1205/.
CO_Plateau_Yampa_Coal_Field_Zone_B_Thickness_USGS	Geology	Secondary		19	Spatial (vector)	Feature class, .shp	United States Geological Survey	https://pubs.usgs.gov/of/2012/1205/Downloads/	East, J.A., 2013, Coal fields of the conterminous United States—National Coal Resource Assessment updated version: U.S. Geological Survey Open-File Report 2012–1205, one sheet, scale 1:5,000,000, available at http://pubs.usgs.gov/of/2012/1205/.
CO_Plateau_Yampa_Coal_Field_Zone_C_Overburden_USGS	Geology	Secondary		956	Spatial (vector)	Feature class, .shp	United States Geological Survey	https://pubs.usgs.gov/of/2012/1205/Downloads/	East, J.A., 2013, Coal fields of the conterminous United States—National Coal Resource Assessment updated version: U.S. Geological Survey Open-File Report 2012–1205, one sheet, scale 1:5,000,000, available at http://pubs.usgs.gov/of/2012/1205/.
CO_Plateau_Yampa_Coal_Field_Zone_C_Thickness_USGS	Geology	Secondary		31	Spatial (vector)	Feature class, .shp	United States Geological Survey	https://pubs.usgs.gov/of/2012/1205/Downloads/	East, J.A., 2013, Coal fields of the conterminous United States—National Coal Resource Assessment updated version: U.S. Geological Survey Open-File Report 2012–1205, one sheet, scale 1:5,000,000, available at http://pubs.usgs.gov/of/2012/1205/.
CO_Plateau_Yampa_Coal_Field_Zone_D_Overburden_USGS	Geology	Secondary		848	Spatial (vector)	Feature class, .shp	United States Geological Survey	https://pubs.usgs.gov/of/2012/1205/Downloads/	East, J.A., 2013, Coal fields of the conterminous United States—National Coal Resource Assessment updated version: U.S. Geological Survey Open-File Report 2012–1205, one sheet, scale 1:5,000,000, available at http://pubs.usgs.gov/of/2012/1205/.
CO_Plateau_Yampa_Coal_Field_Zone_D_Thickness_USGS	Geology	Secondary		20	Spatial (vector)	Feature class, .shp	United States Geological Survey	https://pubs.usgs.gov/of/2012/1205/Downloads/	East, J.A., 2013, Coal fields of the conterminous United States—National Coal Resource Assessment updated version: U.S. Geological Survey Open-File Report 2012–1205, one sheet, scale 1:5,000,000, available at http://pubs.usgs.gov/of/2012/1205/.
Coal_Ash_samples_NETL	Samples original	Processed		1028	Table	File GeoDatabase Table, .csv	National Energy Technology Laboratory	https://edx.netl.doe.gov/ree/?page_id=1587	National Energy Technology Laboratory, US Department of Energy. (2015). Collected Samples Spreadsheet v051515. website https://edx.netl.doe.gov/ree/ accessed on (3/1/2018)
Coal_CCP_samples_USGS	Samples original	Processed		449	Table	File GeoDatabase Table, .csv	United States Geological Survey	https://pubs.usgs.gov/ds/635/	Affolter, R.H., Groves, Steve, Betterton, W.J., Benzel, William, Conrad, K.L., Swanson, S.M., Ruppert L.F., Clough J.G., Belkin, H.E., Kolker, Allan, and Hower, J.C., 2011, Geochemical database of feed coal and coal combustion products (CCPs) from five power plants in the United States: U.S. Geological Survey Data Series 635, pamphlet, 19 p.
Coal_contamination_sites_EIP	Infrastructure	Secondary		737	Spatial (vector)	Feature class, .shp	Environmental Integrity Project	https://ashtracker.org/explore
Coal_Delivery_Pathways_2011_2016	Infrastructure network	Processed	FUEL GROUP	85072	Spatial (vector)	Feature class, .shp	United States Energy Information Administration	https://www.eia.gov/electricity/data/eia923/
Coal_fields_USGS	Geology	Secondary		602	Spatial (vector)	Feature class, .shp	United States Geological Survey	https://pubs.usgs.gov/of/2012/1205/Downloads/	East, J.A., 2013, Coal fields of the conterminous United States—National Coal Resource Assessment updated version: U.S. Geological Survey Open-File Report 2012–1205, one sheet, scale 1:5,000,000, available at http://pubs.usgs.gov/of/2012/1205/.
Coal_Mine_Deliveries_2011_2016	Infrastructure network	Processed		968	Spatial (vector)	Feature class, .shp	United States Energy Information Administration	https://www.eia.gov/electricity/data/eia923/;
Coal_Mine_Production_2011_2016	Infrastructure network	Processed		1720	Spatial (vector)	Feature class, .shp	United States Department of Labor- Mine Safety and Health Administration; United States Energy Information Administration	https://www.msha.gov/mine-data-retrieval-system; https://www.eia.gov/coal/data.php
Coal_mines_abandoned_SKYTRUTH	Infrastructure	Secondary		48529	Spatial (vector)	Feature class, .shp	SkyTruth	https://skytruth-org.carto.com/tables/eamlis_clipped_filtered_wgs84/public
Coal_mines_MSHA	Infrastructure	Secondary	COAL_METAL_IND	35359	Table	File GeoDatabase Table, .csv	United States Department of Labor- Mine Safety and Health Administration; United States Energy Information Administration	https://www.msha.gov/mine-data-retrieval-system
Coal_samples_NaCQI_USGS	Samples original	Processed		1458	Table	File GeoDatabase Table, .csv	United States Geological Survey	https://pubs.usgs.gov/of/2006/1162/	Hatch, J.R., Bullock, J.H. and Finkelman, R.B., 2006. Chemical analyses of coal, coal-associated rocks and coal combustion products collected for the National Coal Quality Inventory. US Geological Survey.
Coal_samples_NGDB_USGS	Samples original	Processed	spec_name	2	Table	File GeoDatabase Table, .csv	United States Geological Survey	https://mrdata.usgs.gov/ngdb/rock/
Coal_samples_PSU_Energy_Institute_Coal_Bank	Samples original	Secondary		1468	Table	File GeoDatabase Table, .csv	Pennsylvania State University	http://www.energy.psu.edu/copal/index.html
Coal_Source_Regions_Production_Deliveries_2011_2016	Infrastructure network	Processed		109	Spatial (vector)	Feature class, .shp	United States Geological Survey	https://pubs.usgs.gov/of/2012/1205/Downloads/	East, J.A., 2013, Coal fields of the conterminous United States—National Coal Resource Assessment updated version: U.S. Geological Survey Open-File Report 2012–1205, one sheet, scale 1:5,000,000, available at http://pubs.usgs.gov/of/2012/1205/.
Coal_stratigraphy_metadata_USTRAT_USGS	Geology	Secondary		253984	Spatial (vector)	Feature class, .shp	United States Geological Survey	https://www.usgs.gov/centers/gemsc/science/national-coal-resources-data-system-ncrds?qt-science_center_objects=0#qt-science_center_objects	USGS, 2012. U.S. Geological Survey, National Coal Resources Data System Stratigraphic (USTRAT) database. http://energy.usgs.gov/Tools/NationalCoalResourcesDataSystem.aspx. Accessed 1/03/21
Coal_stratigraphy_USTRAT_USGS	Geology	Secondary		517104	Table	File GeoDatabase Table, .csv	United States Geological Survey	https://www.usgs.gov/centers/gemsc/science/national-coal-resources-data-system-ncrds?qt-science_center_objects=0#qt-science_center_objects	USGS, 2012. U.S. Geological Survey, National Coal Resources Data System Stratigraphic (USTRAT) database. http://energy.usgs.gov/Tools/NationalCoalResourcesDataSystem.aspx. Accessed 1/03/21
COALQUAL_USGS	Samples original	Processed		7658	Table	File GeoDatabase Table, .csv	United States Geological Survey	https://ncrdspublic.er.usgs.gov/coalqual/	Palmer, C.A., Oman, C.L., Park, A.J., and Luppens, J.A., 2015, The U.S. Geological Survey coal quality (COALQUAL) database version 3.0: U.S. Geological Survey Data Series 975, 43 p. with appendixes, http://dx.doi.org/10.3133/ ds975.
Fly_Ash_Samples_Taggart	Samples original	Processed		171	Table	File GeoDatabase Table, .csv	Duke University/University of Kentucky	https://doi.org/10.1021/acs.est.6b00085.s002	Taggart, Ross K.; Hower, James C.; Dwyer, Gary S.; Hsu-Kim, Heileen (2016): Trends in the Rare Earth Element Content of U.S.-Based Coal Combustion Fly Ashes. ACS Publications. Dataset. https://doi.org/10.1021/acs.est.6b00085.s002
Green_River_Basin_Black_Butte_Deadman_Coal_Zone_Overburden_USGS	Geology	Secondary		51	Spatial (vector)	Feature class, .shp	United States Geological Survey	https://pubs.usgs.gov/of/2012/1205/Downloads/	East, J.A., 2013, Coal fields of the conterminous United States—National Coal Resource Assessment updated version: U.S. Geological Survey Open-File Report 2012–1205, one sheet, scale 1:5,000,000, available at http://pubs.usgs.gov/of/2012/1205/.
Green_River_Basin_Black_Butte_Deadman_Coal_Zone_Thickness_USGS	Geology	Secondary		104	Spatial (vector)	Feature class, .shp	United States Geological Survey	https://pubs.usgs.gov/of/2012/1205/Downloads/	East, J.A., 2013, Coal fields of the conterminous United States—National Coal Resource Assessment updated version: U.S. Geological Survey Open-File Report 2012–1205, one sheet, scale 1:5,000,000, available at http://pubs.usgs.gov/of/2012/1205/.
Green_River_Basin_Jim_Bridger_Deadman_Coal_Zone_Overburden_USGS	Geology	Secondary		43	Spatial (vector)	Feature class, .shp	United States Geological Survey	https://pubs.usgs.gov/of/2012/1205/Downloads/	East, J.A., 2013, Coal fields of the conterminous United States—National Coal Resource Assessment updated version: U.S. Geological Survey Open-File Report 2012–1205, one sheet, scale 1:5,000,000, available at http://pubs.usgs.gov/of/2012/1205/.
Green_River_Basin_Jim_Bridger_Deadman_Coal_Zone_Thickness_USGS	Geology	Secondary		86	Spatial (vector)	Feature class, .shp	United States Geological Survey	https://pubs.usgs.gov/of/2012/1205/Downloads/	East, J.A., 2013, Coal fields of the conterminous United States—National Coal Resource Assessment updated version: U.S. Geological Survey Open-File Report 2012–1205, one sheet, scale 1:5,000,000, available at http://pubs.usgs.gov/of/2012/1205/.
Hannah_Basin_Ferris_23_Coal_Zone_Overburden_USGS	Geology	Secondary		413	Spatial (vector)	Feature class, .shp	United States Geological Survey	https://pubs.usgs.gov/of/2012/1205/Downloads/	East, J.A., 2013, Coal fields of the conterminous United States—National Coal Resource Assessment updated version: U.S. Geological Survey Open-File Report 2012–1205, one sheet, scale 1:5,000,000, available at http://pubs.usgs.gov/of/2012/1205/.
Hannah_Basin_Ferris_23_Coal_Zone_Thickness_USGS	Geology	Secondary		16	Spatial (vector)	Feature class, .shp	United States Geological Survey	https://pubs.usgs.gov/of/2012/1205/Downloads/	East, J.A., 2013, Coal fields of the conterminous United States—National Coal Resource Assessment updated version: U.S. Geological Survey Open-File Report 2012–1205, one sheet, scale 1:5,000,000, available at http://pubs.usgs.gov/of/2012/1205/.
Hannah_Basin_Ferris_25_Coal_Zone_Overburden_USGS	Geology	Secondary		462	Spatial (vector)	Feature class, .shp	United States Geological Survey	https://pubs.usgs.gov/of/2012/1205/Downloads/	East, J.A., 2013, Coal fields of the conterminous United States—National Coal Resource Assessment updated version: U.S. Geological Survey Open-File Report 2012–1205, one sheet, scale 1:5,000,000, available at http://pubs.usgs.gov/of/2012/1205/.
Hannah_Basin_Ferris_25_Coal_Zone_Thickness_USGS	Geology	Secondary		22	Spatial (vector)	Feature class, .shp	United States Geological Survey	https://pubs.usgs.gov/of/2012/1205/Downloads/	East, J.A., 2013, Coal fields of the conterminous United States—National Coal Resource Assessment updated version: U.S. Geological Survey Open-File Report 2012–1205, one sheet, scale 1:5,000,000, available at http://pubs.usgs.gov/of/2012/1205/.
Hannah_Basin_Ferris_31_Coal_Zone_Overburden_USGS	Geology	Secondary		298	Spatial (vector)	Feature class, .shp	United States Geological Survey	https://pubs.usgs.gov/of/2012/1205/Downloads/	East, J.A., 2013, Coal fields of the conterminous United States—National Coal Resource Assessment updated version: U.S. Geological Survey Open-File Report 2012–1205, one sheet, scale 1:5,000,000, available at http://pubs.usgs.gov/of/2012/1205/.
Hannah_Basin_Ferris_31_Coal_Zone_Thickness_USGS	Geology	Secondary		17	Spatial (vector)	Feature class, .shp	United States Geological Survey	https://pubs.usgs.gov/of/2012/1205/Downloads/	East, J.A., 2013, Coal fields of the conterminous United States—National Coal Resource Assessment updated version: U.S. Geological Survey Open-File Report 2012–1205, one sheet, scale 1:5,000,000, available at http://pubs.usgs.gov/of/2012/1205/.
Hannah_Basin_Ferris_50_Coal_Zone_Overburden_USGS	Geology	Secondary		213	Spatial (vector)	Feature class, .shp	United States Geological Survey	https://pubs.usgs.gov/of/2012/1205/Downloads/	East, J.A., 2013, Coal fields of the conterminous United States—National Coal Resource Assessment updated version: U.S. Geological Survey Open-File Report 2012–1205, one sheet, scale 1:5,000,000, available at http://pubs.usgs.gov/of/2012/1205/.
Hannah_Basin_Ferris_50_Coal_Zone_Thickness_USGS	Geology	Secondary		13	Spatial (vector)	Feature class, .shp	United States Geological Survey	https://pubs.usgs.gov/of/2012/1205/Downloads/	East, J.A., 2013, Coal fields of the conterminous United States—National Coal Resource Assessment updated version: U.S. Geological Survey Open-File Report 2012–1205, one sheet, scale 1:5,000,000, available at http://pubs.usgs.gov/of/2012/1205/.
Hannah_Basin_Ferris_65_Coal_Zone_Overburden_USGS	Geology	Secondary		54	Spatial (vector)	Feature class, .shp	United States Geological Survey	https://pubs.usgs.gov/of/2012/1205/Downloads/	East, J.A., 2013, Coal fields of the conterminous United States—National Coal Resource Assessment updated version: U.S. Geological Survey Open-File Report 2012–1205, one sheet, scale 1:5,000,000, available at http://pubs.usgs.gov/of/2012/1205/.
Hannah_Basin_Ferris_65_Coal_Zone_Thickness_USGS	Geology	Secondary		26	Spatial (vector)	Feature class, .shp	United States Geological Survey	https://pubs.usgs.gov/of/2012/1205/Downloads/	East, J.A., 2013, Coal fields of the conterminous United States—National Coal Resource Assessment updated version: U.S. Geological Survey Open-File Report 2012–1205, one sheet, scale 1:5,000,000, available at http://pubs.usgs.gov/of/2012/1205/.
Hannah_Basin_Hannah_77_Coal_Zone_Overburden_USGS	Geology	Secondary		42	Spatial (vector)	Feature class, .shp	United States Geological Survey	https://pubs.usgs.gov/of/2012/1205/Downloads/	East, J.A., 2013, Coal fields of the conterminous United States—National Coal Resource Assessment updated version: U.S. Geological Survey Open-File Report 2012–1205, one sheet, scale 1:5,000,000, available at http://pubs.usgs.gov/of/2012/1205/.
Hannah_Basin_Hannah_77_Coal_Zone_Thickness_USGS	Geology	Secondary		25	Spatial (vector)	Feature class, .shp	United States Geological Survey	https://pubs.usgs.gov/of/2012/1205/Downloads/	East, J.A., 2013, Coal fields of the conterminous United States—National Coal Resource Assessment updated version: U.S. Geological Survey Open-File Report 2012–1205, one sheet, scale 1:5,000,000, available at http://pubs.usgs.gov/of/2012/1205/.
Hannah_Basin_Hannah_78_Coal_Zone_Overburden_USGS	Geology	Secondary		35	Spatial (vector)	Feature class, .shp	United States Geological Survey	https://pubs.usgs.gov/of/2012/1205/Downloads/	East, J.A., 2013, Coal fields of the conterminous United States—National Coal Resource Assessment updated version: U.S. Geological Survey Open-File Report 2012–1205, one sheet, scale 1:5,000,000, available at http://pubs.usgs.gov/of/2012/1205/.
Hannah_Basin_Hannah_78_Coal_Zone_Thickness_USGS	Geology	Secondary		23	Spatial (vector)	Feature class, .shp	United States Geological Survey	https://pubs.usgs.gov/of/2012/1205/Downloads/	East, J.A., 2013, Coal fields of the conterminous United States—National Coal Resource Assessment updated version: U.S. Geological Survey Open-File Report 2012–1205, one sheet, scale 1:5,000,000, available at http://pubs.usgs.gov/of/2012/1205/.
Hannah_Basin_Hannah_79_Coal_Zone_Overburden_USGS	Geology	Secondary		20	Spatial (vector)	Feature class, .shp	United States Geological Survey	https://pubs.usgs.gov/of/2012/1205/Downloads/	East, J.A., 2013, Coal fields of the conterminous United States—National Coal Resource Assessment updated version: U.S. Geological Survey Open-File Report 2012–1205, one sheet, scale 1:5,000,000, available at http://pubs.usgs.gov/of/2012/1205/.
Hannah_Basin_Hannah_79_Coal_Zone_Thickness_USGS	Geology	Secondary		25	Spatial (vector)	Feature class, .shp	United States Geological Survey	https://pubs.usgs.gov/of/2012/1205/Downloads/	East, J.A., 2013, Coal fields of the conterminous United States—National Coal Resource Assessment updated version: U.S. Geological Survey Open-File Report 2012–1205, one sheet, scale 1:5,000,000, available at http://pubs.usgs.gov/of/2012/1205/.
Hannah_Basin_Hannah_81_Coal_Zone_Overburden_USGS	Geology	Secondary		26	Spatial (vector)	Feature class, .shp	United States Geological Survey	https://pubs.usgs.gov/of/2012/1205/Downloads/	East, J.A., 2013, Coal fields of the conterminous United States—National Coal Resource Assessment updated version: U.S. Geological Survey Open-File Report 2012–1205, one sheet, scale 1:5,000,000, available at http://pubs.usgs.gov/of/2012/1205/.
Hannah_Basin_Hannah_81_Coal_Zone_Thickness_USGS	Geology	Secondary		19	Spatial (vector)	Feature class, .shp	United States Geological Survey	https://pubs.usgs.gov/of/2012/1205/Downloads/	East, J.A., 2013, Coal fields of the conterminous United States—National Coal Resource Assessment updated version: U.S. Geological Survey Open-File Report 2012–1205, one sheet, scale 1:5,000,000, available at http://pubs.usgs.gov/of/2012/1205/.
Hannah_Basin_Johnson_107_Coal_Zone_Overburden_USGS	Geology	Secondary		13	Spatial (vector)	Feature class, .shp	United States Geological Survey	https://pubs.usgs.gov/of/2012/1205/Downloads/	East, J.A., 2013, Coal fields of the conterminous United States—National Coal Resource Assessment updated version: U.S. Geological Survey Open-File Report 2012–1205, one sheet, scale 1:5,000,000, available at http://pubs.usgs.gov/of/2012/1205/.
Hannah_Basin_Johnson_107_Coal_Zone_Thickness_USGS	Geology	Secondary		28	Spatial (vector)	Feature class, .shp	United States Geological Survey	https://pubs.usgs.gov/of/2012/1205/Downloads/	East, J.A., 2013, Coal fields of the conterminous United States—National Coal Resource Assessment updated version: U.S. Geological Survey Open-File Report 2012–1205, one sheet, scale 1:5,000,000, available at http://pubs.usgs.gov/of/2012/1205/.
IL_Basin_Baker_Danville_Coal_Overburden_USGS	Geology	Secondary		352	Spatial (vector)	Feature class, .shp	United States Geological Survey	https://pubs.usgs.gov/of/2012/1205/Downloads/	East, J.A., 2013, Coal fields of the conterminous United States—National Coal Resource Assessment updated version: U.S. Geological Survey Open-File Report 2012–1205, one sheet, scale 1:5,000,000, available at http://pubs.usgs.gov/of/2012/1205/.
IL_Basin_Baker_Danville_Coal_Thickness_USGS	Geology	Secondary		1030	Spatial (vector)	Feature class, .shp	United States Geological Survey	https://pubs.usgs.gov/of/2012/1205/Downloads/	East, J.A., 2013, Coal fields of the conterminous United States—National Coal Resource Assessment updated version: U.S. Geological Survey Open-File Report 2012–1205, one sheet, scale 1:5,000,000, available at http://pubs.usgs.gov/of/2012/1205/.
IL_Basin_Herrin_Coal_Overburden_USGS	Geology	Secondary		305	Spatial (vector)	Feature class, .shp	United States Geological Survey	https://pubs.usgs.gov/of/2012/1205/Downloads/	East, J.A., 2013, Coal fields of the conterminous United States—National Coal Resource Assessment updated version: U.S. Geological Survey Open-File Report 2012–1205, one sheet, scale 1:5,000,000, available at http://pubs.usgs.gov/of/2012/1205/.
IL_Basin_Herrin_Coal_Thickness_USGS	Geology	Secondary		1359	Spatial (vector)	Feature class, .shp	United States Geological Survey	https://pubs.usgs.gov/of/2012/1205/Downloads/	East, J.A., 2013, Coal fields of the conterminous United States—National Coal Resource Assessment updated version: U.S. Geological Survey Open-File Report 2012–1205, one sheet, scale 1:5,000,000, available at http://pubs.usgs.gov/of/2012/1205/.
IL_Basin_Springfield_Coal_Overburden_USGS	Geology	Secondary		4	Spatial (vector)	Feature class, .shp	United States Geological Survey	https://pubs.usgs.gov/of/2012/1205/Downloads/	East, J.A., 2013, Coal fields of the conterminous United States—National Coal Resource Assessment updated version: U.S. Geological Survey Open-File Report 2012–1205, one sheet, scale 1:5,000,000, available at http://pubs.usgs.gov/of/2012/1205/.
IL_Basin_Springfield_Coal_Thickness_USGS	Geology	Secondary		1136	Spatial (vector)	Feature class, .shp	United States Geological Survey	https://pubs.usgs.gov/of/2012/1205/Downloads/	East, J.A., 2013, Coal fields of the conterminous United States—National Coal Resource Assessment updated version: U.S. Geological Survey Open-File Report 2012–1205, one sheet, scale 1:5,000,000, available at http://pubs.usgs.gov/of/2012/1205/.
IL_Coal_quality_samples_ISGS	Samples original	Secondary		5642	Table	File GeoDatabase Table, .csv	Illinois State Geological Survey	https://isgs.illinois.edu/research/coal/maps
IL_Colchester_Avail_SF_Py_ISGS	Geology	Secondary		8726	Spatial (vector)	Feature class, .shp	Illinois State Geological Survey	https://isgs.illinois.edu/research/coal/shapefiles
IL_Colchester_Avail_UG_Py_ISGS	Geology	Secondary		2338	Spatial (vector)	Feature class, .shp	Illinois State Geological Survey	https://isgs.illinois.edu/research/coal/shapefiles
IL_Colchester_Crop_Py_ISGS	Geology	Secondary		76	Spatial (vector)	Feature class, .shp	Illinois State Geological Survey	https://isgs.illinois.edu/research/coal/shapefiles
IL_Colchester_Depth_Ln_ISGS	Geology	Secondary		216	Spatial (vector)	Feature class, .shp	Illinois State Geological Survey	https://isgs.illinois.edu/research/coal/shapefiles
IL_Colchester_Depth_Py_ISGS	Geology	Secondary		261	Spatial (vector)	Feature class, .shp	Illinois State Geological Survey	https://isgs.illinois.edu/research/coal/shapefiles
IL_Colchester_Elevation_Ln_ISGS	Geology	Secondary		8192	Spatial (vector)	Feature class, .shp	Illinois State Geological Survey	https://isgs.illinois.edu/research/coal/shapefiles
IL_Colchester_Elevation_Py_ISGS	Geology	Secondary		2642	Spatial (vector)	Feature class, .shp	Illinois State Geological Survey	https://isgs.illinois.edu/research/coal/shapefiles
IL_Colchester_Mines_Py_ISGS	Infrastructure	Secondary		475	Spatial (vector)	Feature class, .shp	Illinois State Geological Survey	https://isgs.illinois.edu/research/coal/shapefiles
IL_Colchester_Thickness_Py_ISGS	Geology	Secondary		302	Spatial (vector)	Feature class, .shp	Illinois State Geological Survey	https://isgs.illinois.edu/research/coal/shapefiles
IL_Danville_Avail_SF_Py_ISGS	Geology	Secondary		2699	Spatial (vector)	Feature class, .shp	Illinois State Geological Survey	https://isgs.illinois.edu/research/coal/shapefiles
IL_Danville_Avail_UG_Py_ISGS	Geology	Secondary		2426	Spatial (vector)	Feature class, .shp	Illinois State Geological Survey	https://isgs.illinois.edu/research/coal/shapefiles
IL_Danville_Crop_Py_ISGS	Geology	Secondary		37	Spatial (vector)	Feature class, .shp	Illinois State Geological Survey	https://isgs.illinois.edu/research/coal/shapefiles
IL_Danville_Depth_Ln_ISGS	Geology	Secondary		280	Spatial (vector)	Feature class, .shp	Illinois State Geological Survey	https://isgs.illinois.edu/research/coal/shapefiles
IL_Danville_Depth_Py_ISGS	Geology	Secondary		112	Spatial (vector)	Feature class, .shp	Illinois State Geological Survey	https://isgs.illinois.edu/research/coal/shapefiles
IL_Danville_Elevation_Ln_ISGS	Geology	Secondary		282	Spatial (vector)	Feature class, .shp	Illinois State Geological Survey	https://isgs.illinois.edu/research/coal/shapefiles
IL_Danville_Elevation_Py_ISGS	Geology	Secondary		116	Spatial (vector)	Feature class, .shp	Illinois State Geological Survey	https://isgs.illinois.edu/research/coal/shapefiles
IL_Danville_Mines_Py_ISGS	Infrastructure	Secondary		292	Spatial (vector)	Feature class, .shp	Illinois State Geological Survey	https://isgs.illinois.edu/research/coal/shapefiles
IL_Danville_Thickness_Py_ISGS	Geology	Secondary		416	Spatial (vector)	Feature class, .shp	Illinois State Geological Survey	https://isgs.illinois.edu/research/coal/shapefiles
IL_Davis_Avail_UG_Py_ISGS	Geology	Secondary		1477	Spatial (vector)	Feature class, .shp	Illinois State Geological Survey	https://isgs.illinois.edu/research/coal/shapefiles
IL_Davis_Depth_Ln_ISGS	Geology	Secondary		163	Spatial (vector)	Feature class, .shp	Illinois State Geological Survey	https://isgs.illinois.edu/research/coal/shapefiles
IL_Davis_Depth_Py_ISGS	Geology	Secondary		85	Spatial (vector)	Feature class, .shp	Illinois State Geological Survey	https://isgs.illinois.edu/research/coal/shapefiles
IL_Davis_Thickness_Py_ISGS	Geology	Secondary		257	Spatial (vector)	Feature class, .shp	Illinois State Geological Survey	https://isgs.illinois.edu/research/coal/shapefiles
IL_DekovDavis_Avail_SF_Py_ISGS	Geology	Secondary		189	Spatial (vector)	Feature class, .shp	Illinois State Geological Survey	https://isgs.illinois.edu/research/coal/shapefiles
IL_DekovDavis_Mines_Py_ISGS	Infrastructure	Secondary		60	Spatial (vector)	Feature class, .shp	Illinois State Geological Survey	https://isgs.illinois.edu/research/coal/shapefiles
IL_Dekoven_Avail_UG_Py_ISGS	Geology	Secondary		1233	Spatial (vector)	Feature class, .shp	Illinois State Geological Survey	https://isgs.illinois.edu/research/coal/shapefiles
IL_Dekoven_Thickness_Py_ISGS	Geology	Secondary		277	Spatial (vector)	Feature class, .shp	Illinois State Geological Survey	https://isgs.illinois.edu/research/coal/shapefiles
IL_Herrin_Avail_SF_Py_ISGS	Geology	Secondary		9220	Spatial (vector)	Feature class, .shp	Illinois State Geological Survey	https://isgs.illinois.edu/research/coal/shapefiles
IL_Herrin_Avail_UG_Py_ISGS	Geology	Secondary		10451	Spatial (vector)	Feature class, .shp	Illinois State Geological Survey	https://isgs.illinois.edu/research/coal/shapefiles
IL_Herrin_Chlorine_Py_ISGS	Geochemistry	Secondary		150	Spatial (vector)	Feature class, .shp	Illinois State Geological Survey	https://isgs.illinois.edu/research/coal/shapefiles
IL_Herrin_Crop_Py_ISGS	Geology	Secondary		87	Spatial (vector)	Feature class, .shp	Illinois State Geological Survey	https://isgs.illinois.edu/research/coal/shapefiles
IL_Herrin_Depth_Ln_ISGS	Geology	Secondary		7962	Spatial (vector)	Feature class, .shp	Illinois State Geological Survey	https://isgs.illinois.edu/research/coal/shapefiles
IL_Herrin_Depth_Py_ISGS	Geology	Secondary		3904	Spatial (vector)	Feature class, .shp	Illinois State Geological Survey	https://isgs.illinois.edu/research/coal/shapefiles
IL_Herrin_Elevation_Ln_ISGS	Geology	Secondary		7374	Spatial (vector)	Feature class, .shp	Illinois State Geological Survey	https://isgs.illinois.edu/research/coal/shapefiles
IL_Herrin_Elevation_Py_ISGS	Geology	Secondary		3130	Spatial (vector)	Feature class, .shp	Illinois State Geological Survey	https://isgs.illinois.edu/research/coal/shapefiles
IL_Herrin_Mines_Py_ISGS	Infrastructure	Secondary		3878	Spatial (vector)	Feature class, .shp	Illinois State Geological Survey	https://isgs.illinois.edu/research/coal/shapefiles
IL_Herrin_RankBtu_Py_ISGS	Geochemistry	Secondary		92	Spatial (vector)	Feature class, .shp	Illinois State Geological Survey	https://isgs.illinois.edu/research/coal/shapefiles
IL_Herrin_Sulfur_Py_ISGS	Geochemistry	Secondary		128	Spatial (vector)	Feature class, .shp	Illinois State Geological Survey	https://isgs.illinois.edu/research/coal/shapefiles
IL_Herrin_Thickness_Py_ISGS	Geology	Secondary		853	Spatial (vector)	Feature class, .shp	Illinois State Geological Survey	https://isgs.illinois.edu/research/coal/shapefiles
IL_Jamestown_Avail_SF_Py_ISGS	Geology	Secondary		27	Spatial (vector)	Feature class, .shp	Illinois State Geological Survey	https://isgs.illinois.edu/research/coal/shapefiles
IL_Jamestown_Avail_UG_Py_ISGS	Geology	Secondary		373	Spatial (vector)	Feature class, .shp	Illinois State Geological Survey	https://isgs.illinois.edu/research/coal/shapefiles
IL_Jamestown_Depth_Ln_ISGS	Geology	Secondary		115	Spatial (vector)	Feature class, .shp	Illinois State Geological Survey	https://isgs.illinois.edu/research/coal/shapefiles
IL_Jamestown_Depth_Py_ISGS	Geology	Secondary		88	Spatial (vector)	Feature class, .shp	Illinois State Geological Survey	https://isgs.illinois.edu/research/coal/shapefiles
IL_Jamestown_Elevation_Ln_ISGS	Geology	Secondary		47	Spatial (vector)	Feature class, .shp	Illinois State Geological Survey	https://isgs.illinois.edu/research/coal/shapefiles
IL_Jamestown_Elevation_Py_ISGS	Geology	Secondary		49	Spatial (vector)	Feature class, .shp	Illinois State Geological Survey	https://isgs.illinois.edu/research/coal/shapefiles
IL_Jamestown_Thickness_Py_ISGS	Geology	Secondary		45	Spatial (vector)	Feature class, .shp	Illinois State Geological Survey	https://isgs.illinois.edu/research/coal/shapefiles
IL_Mines_Active_Py_ISGS	Infrastructure	Secondary		422	Spatial (vector)	Feature class, .shp	Illinois State Geological Survey	https://isgs.illinois.edu/research/coal/shapefiles
IL_Mines_All_Pt_ISGS	Infrastructure	Secondary		7204	Spatial (vector)	Feature class, .shp	Illinois State Geological Survey	https://isgs.illinois.edu/research/coal/shapefiles
IL_Mines_All_Py_ISGS	Infrastructure	Secondary		8667	Spatial (vector)	Feature class, .shp	Illinois State Geological Survey	https://isgs.illinois.edu/research/coal/shapefiles
IL_Net_Coal_Thickness_Py_ISGS	Geology	Secondary		1235	Spatial (vector)	Feature class, .shp	Illinois State Geological Survey	https://isgs.illinois.edu/research/coal/shapefiles
IL_Seelyville_Avail_SF_Py_ISGS	Geology	Secondary		14	Spatial (vector)	Feature class, .shp	Illinois State Geological Survey	https://isgs.illinois.edu/research/coal/shapefiles
IL_Seelyville_Avail_UG_Py_ISGS	Geology	Secondary		596	Spatial (vector)	Feature class, .shp	Illinois State Geological Survey	https://isgs.illinois.edu/research/coal/shapefiles
IL_Seelyville_Depth_Ln_ISGS	Geology	Secondary		139	Spatial (vector)	Feature class, .shp	Illinois State Geological Survey	https://isgs.illinois.edu/research/coal/shapefiles
IL_Seelyville_Depth_Py_ISGS	Geology	Secondary		50	Spatial (vector)	Feature class, .shp	Illinois State Geological Survey	https://isgs.illinois.edu/research/coal/shapefiles
IL_Seelyville_Elevation_Ln_ISGS	Geology	Secondary		69	Spatial (vector)	Feature class, .shp	Illinois State Geological Survey	https://isgs.illinois.edu/research/coal/shapefiles
IL_Seelyville_Elevation_Py_ISGS	Geology	Secondary		73	Spatial (vector)	Feature class, .shp	Illinois State Geological Survey	https://isgs.illinois.edu/research/coal/shapefiles
IL_Seelyville_Mines_Py_ISGS	Infrastructure	Secondary		3	Spatial (vector)	Feature class, .shp	Illinois State Geological Survey	https://isgs.illinois.edu/research/coal/shapefiles
IL_Seelyville_Thickness_Py_ISGS	Geology	Secondary		69	Spatial (vector)	Feature class, .shp	Illinois State Geological Survey	https://isgs.illinois.edu/research/coal/shapefiles
IL_Springfield_Avail_SF_Py_ISGS	Geology	Secondary		5475	Spatial (vector)	Feature class, .shp	Illinois State Geological Survey	https://isgs.illinois.edu/research/coal/shapefiles
IL_Springfield_Avail_UG_Py_ISGS	Geology	Secondary		6745	Spatial (vector)	Feature class, .shp	Illinois State Geological Survey	https://isgs.illinois.edu/research/coal/shapefiles
IL_Springfield_Crop_Py_ISGS	Geology	Secondary		42	Spatial (vector)	Feature class, .shp	Illinois State Geological Survey	https://isgs.illinois.edu/research/coal/shapefiles
IL_Springfield_Depth_Ln_ISGS	Geology	Secondary		6846	Spatial (vector)	Feature class, .shp	Illinois State Geological Survey	https://isgs.illinois.edu/research/coal/shapefiles
IL_Springfield_Depth_Py_ISGS	Geology	Secondary		3089	Spatial (vector)	Feature class, .shp	Illinois State Geological Survey	https://isgs.illinois.edu/research/coal/shapefiles
IL_Springfield_Elevation_Ln_ISGS	Geology	Secondary		5678	Spatial (vector)	Feature class, .shp	Illinois State Geological Survey	https://isgs.illinois.edu/research/coal/shapefiles
IL_Springfield_Elevation_Py_ISGS	Geology	Secondary		2397	Spatial (vector)	Feature class, .shp	Illinois State Geological Survey	https://isgs.illinois.edu/research/coal/shapefiles
IL_Springfield_Mines_Pt_ISGS	Infrastructure	Secondary		1422	Spatial (vector)	Feature class, .shp	Illinois State Geological Survey	https://isgs.illinois.edu/research/coal/shapefiles
IL_Springfield_Mines_Py_ISGS	Infrastructure	Secondary		2575	Spatial (vector)	Feature class, .shp	Illinois State Geological Survey	https://isgs.illinois.edu/research/coal/shapefiles
IL_Springfield_RankBtu_Py_ISGS	Geochemistry	Secondary		48	Spatial (vector)	Feature class, .shp	Illinois State Geological Survey	https://isgs.illinois.edu/research/coal/shapefiles
IL_Springfield_Sulfur_Py_ISGS	Geochemistry	Secondary		60	Spatial (vector)	Feature class, .shp	Illinois State Geological Survey	https://isgs.illinois.edu/research/coal/shapefiles
IL_Springfield_Thickness_Py_ISGS	Geology	Secondary		702	Spatial (vector)	Feature class, .shp	Illinois State Geological Survey	https://isgs.illinois.edu/research/coal/shapefiles
IN_Coal_quality_samples_DB_IGWS	Samples original	Secondary		3125	Spatial (vector)	Feature class, .shp	Indiana Geological and Water Survey	https://igws.indiana.edu/bookstore/details.cfm?ItemID=2147&Pub_Num=RP40	Drobniak, A., and Mastalerz, M., 2012, The Indiana Coal Quality Database--the database and interactive map: Indiana Geological Survey Report of Progress 40, 25 p., 2 figs., 1 table.
KY_Coal_quality_samples_KGS	Samples original	Processed		3238	Table	File GeoDatabase Table, .csv	Kentucky Geological Survey	https://kgs.uky.edu/kgsweb/DataSearching/Coal/Quality/qualityresults.asp?ultimateCheck=ON&proximateCheck=ON&physicalCheck=ON&wholeTraceCheck=ON&ashTraceCheck=ON&bed=0&areatype=all&namearrange=stratKCRIS#500100
LA_Sabine_Overburden_USGS	Geology	Secondary		293	Spatial (vector)	Feature class, .shp	United States Geological Survey	https://pubs.usgs.gov/of/2012/1205/Downloads/	East, J.A., 2013, Coal fields of the conterminous United States—National Coal Resource Assessment updated version: U.S. Geological Survey Open-File Report 2012–1205, one sheet, scale 1:5,000,000, available at http://pubs.usgs.gov/of/2012/1205/.
LA_Sabine_Thickness_USGS	Geology	Secondary		154	Spatial (vector)	Feature class, .shp	United States Geological Survey	https://pubs.usgs.gov/of/2012/1205/Downloads/	East, J.A., 2013, Coal fields of the conterminous United States—National Coal Resource Assessment updated version: U.S. Geological Survey Open-File Report 2012–1205, one sheet, scale 1:5,000,000, available at http://pubs.usgs.gov/of/2012/1205/.
Northeast_TX_Coal_Zone_1_Overburden_USGS	Geology	Secondary		208	Spatial (vector)	Feature class, .shp	United States Geological Survey	https://pubs.usgs.gov/of/2012/1205/Downloads/	East, J.A., 2013, Coal fields of the conterminous United States—National Coal Resource Assessment updated version: U.S. Geological Survey Open-File Report 2012–1205, one sheet, scale 1:5,000,000, available at http://pubs.usgs.gov/of/2012/1205/.
Northeast_TX_Coal_Zone_1_Thickness_USGS	Geology	Secondary		817	Spatial (vector)	Feature class, .shp	United States Geological Survey	https://pubs.usgs.gov/of/2012/1205/Downloads/	East, J.A., 2013, Coal fields of the conterminous United States—National Coal Resource Assessment updated version: U.S. Geological Survey Open-File Report 2012–1205, one sheet, scale 1:5,000,000, available at http://pubs.usgs.gov/of/2012/1205/.
Northeast_TX_Coal_Zone_2_Overburden_USGS	Geology	Secondary		274	Spatial (vector)	Feature class, .shp	United States Geological Survey	https://pubs.usgs.gov/of/2012/1205/Downloads/	East, J.A., 2013, Coal fields of the conterminous United States—National Coal Resource Assessment updated version: U.S. Geological Survey Open-File Report 2012–1205, one sheet, scale 1:5,000,000, available at http://pubs.usgs.gov/of/2012/1205/.
Northeast_TX_Coal_Zone_2_Thickness_USGS	Geology	Secondary		1276	Spatial (vector)	Feature class, .shp	United States Geological Survey	https://pubs.usgs.gov/of/2012/1205/Downloads/	East, J.A., 2013, Coal fields of the conterminous United States—National Coal Resource Assessment updated version: U.S. Geological Survey Open-File Report 2012–1205, one sheet, scale 1:5,000,000, available at http://pubs.usgs.gov/of/2012/1205/.
Northeast_TX_Coal_Zone_3_Overburden_USGS	Geology	Secondary		225	Spatial (vector)	Feature class, .shp	United States Geological Survey	https://pubs.usgs.gov/of/2012/1205/Downloads/	East, J.A., 2013, Coal fields of the conterminous United States—National Coal Resource Assessment updated version: U.S. Geological Survey Open-File Report 2012–1205, one sheet, scale 1:5,000,000, available at http://pubs.usgs.gov/of/2012/1205/.
Northeast_TX_Coal_Zone_3_Thickness_USGS	Geology	Secondary		1401	Spatial (vector)	Feature class, .shp	United States Geological Survey	https://pubs.usgs.gov/of/2012/1205/Downloads/	East, J.A., 2013, Coal fields of the conterminous United States—National Coal Resource Assessment updated version: U.S. Geological Survey Open-File Report 2012–1205, one sheet, scale 1:5,000,000, available at http://pubs.usgs.gov/of/2012/1205/.
Northeast_TX_Coal_Zone_4_Overburden_USGS	Geology	Secondary		206	Spatial (vector)	Feature class, .shp	United States Geological Survey	https://pubs.usgs.gov/of/2012/1205/Downloads/	East, J.A., 2013, Coal fields of the conterminous United States—National Coal Resource Assessment updated version: U.S. Geological Survey Open-File Report 2012–1205, one sheet, scale 1:5,000,000, available at http://pubs.usgs.gov/of/2012/1205/.
Northeast_TX_Coal_Zone_4_Thickness_USGS	Geology	Secondary		1780	Spatial (vector)	Feature class, .shp	United States Geological Survey	https://pubs.usgs.gov/of/2012/1205/Downloads/	East, J.A., 2013, Coal fields of the conterminous United States—National Coal Resource Assessment updated version: U.S. Geological Survey Open-File Report 2012–1205, one sheet, scale 1:5,000,000, available at http://pubs.usgs.gov/of/2012/1205/.
Northeast_TX_Coal_Zone_5_Overburden_USGS	Geology	Secondary		143	Spatial (vector)	Feature class, .shp	United States Geological Survey	https://pubs.usgs.gov/of/2012/1205/Downloads/	East, J.A., 2013, Coal fields of the conterminous United States—National Coal Resource Assessment updated version: U.S. Geological Survey Open-File Report 2012–1205, one sheet, scale 1:5,000,000, available at http://pubs.usgs.gov/of/2012/1205/.
Northeast_TX_Coal_Zone_5_Thickness_USGS	Geology	Secondary		1453	Spatial (vector)	Feature class, .shp	United States Geological Survey	https://pubs.usgs.gov/of/2012/1205/Downloads/	East, J.A., 2013, Coal fields of the conterminous United States—National Coal Resource Assessment updated version: U.S. Geological Survey Open-File Report 2012–1205, one sheet, scale 1:5,000,000, available at http://pubs.usgs.gov/of/2012/1205/.
Northeast_TX_Coal_Zone_6_Overburden_USGS	Geology	Secondary		1133	Spatial (vector)	Feature class, .shp	United States Geological Survey	https://pubs.usgs.gov/of/2012/1205/Downloads/	East, J.A., 2013, Coal fields of the conterminous United States—National Coal Resource Assessment updated version: U.S. Geological Survey Open-File Report 2012–1205, one sheet, scale 1:5,000,000, available at http://pubs.usgs.gov/of/2012/1205/.
Northeast_TX_Coal_Zone_6_Thickness_USGS	Geology	Secondary		59	Spatial (vector)	Feature class, .shp	United States Geological Survey	https://pubs.usgs.gov/of/2012/1205/Downloads/	East, J.A., 2013, Coal fields of the conterminous United States—National Coal Resource Assessment updated version: U.S. Geological Survey Open-File Report 2012–1205, one sheet, scale 1:5,000,000, available at http://pubs.usgs.gov/of/2012/1205/.
OK_Coal_quality_samples_OGS	Samples original	Processed		1562	Table	File GeoDatabase Table, .csv	Oklahoma Geological Survey	https://www.ou.edu/ogs/data/coal
OK_Coal_stratigraphic_data_OGS	Geology	Secondary		25518	Table	File GeoDatabase Table, .csv	Oklahoma Geological Survey	https://www.ou.edu/ogs/data/coal
OK_Coal_stratigraphic_metadata_OGS	Geology	Secondary		4496	Table	File GeoDatabase Table, .csv	Oklahoma Geological Survey	https://www.ou.edu/ogs/data/coal
PA_Coal_mining_operations_PASDA	Infrastructure	Secondary		13405	Spatial (vector)	Feature class, .shp	Pennsylvania Spatial Data Access	https://www.pasda.psu.edu/uci/DataSummary.aspx?dataset=271
Powder_River_Basin_A_Zone_Coal_Bed_Overburden_USGS	Geology	Secondary		1	Spatial (raster)	File GeoDatabase Raster Dataset, .tiff	United States Geological Survey	https://pubs.usgs.gov/ds/0912/downloads/	Kinney, S.A., Scott, D.C., Osmonson, L.M., and Luppens, J.A , 2015, Geospatial data for coal beds in the Powder River Basin, Wyoming and Montana: U.S. Geological Survey Data Series 912, 7 p, GIS database, http://dx.doi.org/10.3133/ds912.
Powder_River_Basin_A_Zone_Coal_Bed_Reliability_USGS	Geology	Secondary		1	Spatial (raster)	File GeoDatabase Raster Dataset, .tiff	United States Geological Survey	https://pubs.usgs.gov/ds/0912/downloads/	Kinney, S.A., Scott, D.C., Osmonson, L.M., and Luppens, J.A , 2015, Geospatial data for coal beds in the Powder River Basin, Wyoming and Montana: U.S. Geological Survey Data Series 912, 7 p, GIS database, http://dx.doi.org/10.3133/ds912.
Powder_River_Basin_A_Zone_Coal_Bed_Thickness_USGS	Geology	Secondary		1	Spatial (raster)	File GeoDatabase Raster Dataset, .tiff	United States Geological Survey	https://pubs.usgs.gov/ds/0912/downloads/	Kinney, S.A., Scott, D.C., Osmonson, L.M., and Luppens, J.A , 2015, Geospatial data for coal beds in the Powder River Basin, Wyoming and Montana: U.S. Geological Survey Data Series 912, 7 p, GIS database, http://dx.doi.org/10.3133/ds912.
Powder_River_Basin_Anderson_Coal_Bed_Overburden_USGS	Geology	Secondary		1	Spatial (raster)	File GeoDatabase Raster Dataset, .tiff	United States Geological Survey	https://pubs.usgs.gov/ds/0912/downloads/	Kinney, S.A., Scott, D.C., Osmonson, L.M., and Luppens, J.A , 2015, Geospatial data for coal beds in the Powder River Basin, Wyoming and Montana: U.S. Geological Survey Data Series 912, 7 p, GIS database, http://dx.doi.org/10.3133/ds912.
Powder_River_Basin_Anderson_Coal_Bed_Reliability_USGS	Geology	Secondary		1	Spatial (raster)	File GeoDatabase Raster Dataset, .tiff	United States Geological Survey	https://pubs.usgs.gov/ds/0912/downloads/	Kinney, S.A., Scott, D.C., Osmonson, L.M., and Luppens, J.A , 2015, Geospatial data for coal beds in the Powder River Basin, Wyoming and Montana: U.S. Geological Survey Data Series 912, 7 p, GIS database, http://dx.doi.org/10.3133/ds912.
Powder_River_Basin_Anderson_Coal_Bed_Thickness_USGS	Geology	Secondary		1	Spatial (raster)	File GeoDatabase Raster Dataset, .tiff	United States Geological Survey	https://pubs.usgs.gov/ds/0912/downloads/	Kinney, S.A., Scott, D.C., Osmonson, L.M., and Luppens, J.A , 2015, Geospatial data for coal beds in the Powder River Basin, Wyoming and Montana: U.S. Geological Survey Data Series 912, 7 p, GIS database, http://dx.doi.org/10.3133/ds912.
Powder_River_Basin_Anderson_Lower_Rider_Coal_Bed_Overburden_USGS	Geology	Secondary		1	Spatial (raster)	File GeoDatabase Raster Dataset, .tiff	United States Geological Survey	https://pubs.usgs.gov/ds/0912/downloads/	Kinney, S.A., Scott, D.C., Osmonson, L.M., and Luppens, J.A , 2015, Geospatial data for coal beds in the Powder River Basin, Wyoming and Montana: U.S. Geological Survey Data Series 912, 7 p, GIS database, http://dx.doi.org/10.3133/ds912.
Powder_River_Basin_Anderson_Lower_Rider_Coal_Bed_Reliability_USGS	Geology	Secondary		1	Spatial (raster)	File GeoDatabase Raster Dataset, .tiff	United States Geological Survey	https://pubs.usgs.gov/ds/0912/downloads/	Kinney, S.A., Scott, D.C., Osmonson, L.M., and Luppens, J.A , 2015, Geospatial data for coal beds in the Powder River Basin, Wyoming and Montana: U.S. Geological Survey Data Series 912, 7 p, GIS database, http://dx.doi.org/10.3133/ds912.
Powder_River_Basin_Anderson_Lower_Rider_Coal_Bed_Thickness_USGS	Geology	Secondary		1	Spatial (raster)	File GeoDatabase Raster Dataset, .tiff	United States Geological Survey	https://pubs.usgs.gov/ds/0912/downloads/	Kinney, S.A., Scott, D.C., Osmonson, L.M., and Luppens, J.A , 2015, Geospatial data for coal beds in the Powder River Basin, Wyoming and Montana: U.S. Geological Survey Data Series 912, 7 p, GIS database, http://dx.doi.org/10.3133/ds912.
Powder_River_Basin_Anderson_Upper_Rider_Coal_Bed_Overburden_USGS	Geology	Secondary		1	Spatial (raster)	File GeoDatabase Raster Dataset, .tiff	United States Geological Survey	https://pubs.usgs.gov/ds/0912/downloads/	Kinney, S.A., Scott, D.C., Osmonson, L.M., and Luppens, J.A , 2015, Geospatial data for coal beds in the Powder River Basin, Wyoming and Montana: U.S. Geological Survey Data Series 912, 7 p, GIS database, http://dx.doi.org/10.3133/ds912.
Powder_River_Basin_Anderson_Upper_Rider_Coal_Bed_Reliability_USGS	Geology	Secondary		1	Spatial (raster)	File GeoDatabase Raster Dataset, .tiff	United States Geological Survey	https://pubs.usgs.gov/ds/0912/downloads/	Kinney, S.A., Scott, D.C., Osmonson, L.M., and Luppens, J.A , 2015, Geospatial data for coal beds in the Powder River Basin, Wyoming and Montana: U.S. Geological Survey Data Series 912, 7 p, GIS database, http://dx.doi.org/10.3133/ds912.
Powder_River_Basin_Anderson_Upper_Rider_Coal_Bed_Thickness_USGS	Geology	Secondary		1	Spatial (raster)	File GeoDatabase Raster Dataset, .tiff	United States Geological Survey	https://pubs.usgs.gov/ds/0912/downloads/	Kinney, S.A., Scott, D.C., Osmonson, L.M., and Luppens, J.A , 2015, Geospatial data for coal beds in the Powder River Basin, Wyoming and Montana: U.S. Geological Survey Data Series 912, 7 p, GIS database, http://dx.doi.org/10.3133/ds912.
Powder_River_Basin_Ashland_Coal_Field_Overburden_USGS	Geology	Secondary		344	Spatial (vector)	Feature class, .shp	United States Geological Survey	https://pubs.usgs.gov/of/2012/1205/Downloads/	East, J.A., 2013, Coal fields of the conterminous United States—National Coal Resource Assessment updated version: U.S. Geological Survey Open-File Report 2012–1205, one sheet, scale 1:5,000,000, available at http://pubs.usgs.gov/of/2012/1205/.
Powder_River_Basin_Ashland_Coal_Field_Thickness_USGS	Geology	Secondary		7	Spatial (vector)	Feature class, .shp	United States Geological Survey	https://pubs.usgs.gov/of/2012/1205/Downloads/	East, J.A., 2013, Coal fields of the conterminous United States—National Coal Resource Assessment updated version: U.S. Geological Survey Open-File Report 2012–1205, one sheet, scale 1:5,000,000, available at http://pubs.usgs.gov/of/2012/1205/.
Powder_River_Basin_Brewster_Arnold_Coal_Bed_Overburden_USGS	Geology	Secondary		1	Spatial (raster)	File GeoDatabase Raster Dataset, .tiff	United States Geological Survey	https://pubs.usgs.gov/ds/0912/downloads/	Kinney, S.A., Scott, D.C., Osmonson, L.M., and Luppens, J.A , 2015, Geospatial data for coal beds in the Powder River Basin, Wyoming and Montana: U.S. Geological Survey Data Series 912, 7 p, GIS database, http://dx.doi.org/10.3133/ds912.
Powder_River_Basin_Brewster_Arnold_Coal_Bed_Reliability_USGS	Geology	Secondary		1	Spatial (raster)	File GeoDatabase Raster Dataset, .tiff	United States Geological Survey	https://pubs.usgs.gov/ds/0912/downloads/	Kinney, S.A., Scott, D.C., Osmonson, L.M., and Luppens, J.A , 2015, Geospatial data for coal beds in the Powder River Basin, Wyoming and Montana: U.S. Geological Survey Data Series 912, 7 p, GIS database, http://dx.doi.org/10.3133/ds912.
Powder_River_Basin_Brewster_Arnold_Coal_Bed_Thickness_USGS	Geology	Secondary		1	Spatial (raster)	File GeoDatabase Raster Dataset, .tiff	United States Geological Survey	https://pubs.usgs.gov/ds/0912/downloads/	Kinney, S.A., Scott, D.C., Osmonson, L.M., and Luppens, J.A , 2015, Geospatial data for coal beds in the Powder River Basin, Wyoming and Montana: U.S. Geological Survey Data Series 912, 7 p, GIS database, http://dx.doi.org/10.3133/ds912.
Powder_River_Basin_Burley_Coal_Bed_Overburden_USGS	Geology	Secondary		1	Spatial (raster)	File GeoDatabase Raster Dataset, .tiff	United States Geological Survey	https://pubs.usgs.gov/ds/0912/downloads/	Kinney, S.A., Scott, D.C., Osmonson, L.M., and Luppens, J.A , 2015, Geospatial data for coal beds in the Powder River Basin, Wyoming and Montana: U.S. Geological Survey Data Series 912, 7 p, GIS database, http://dx.doi.org/10.3133/ds912.
Powder_River_Basin_Burley_Coal_Bed_Reliability_USGS	Geology	Secondary		1	Spatial (raster)	File GeoDatabase Raster Dataset, .tiff	United States Geological Survey	https://pubs.usgs.gov/ds/0912/downloads/	Kinney, S.A., Scott, D.C., Osmonson, L.M., and Luppens, J.A , 2015, Geospatial data for coal beds in the Powder River Basin, Wyoming and Montana: U.S. Geological Survey Data Series 912, 7 p, GIS database, http://dx.doi.org/10.3133/ds912.
Powder_River_Basin_Burley_Coal_Bed_Thickness_USGS	Geology	Secondary		1	Spatial (raster)	File GeoDatabase Raster Dataset, .tiff	United States Geological Survey	https://pubs.usgs.gov/ds/0912/downloads/	Kinney, S.A., Scott, D.C., Osmonson, L.M., and Luppens, J.A , 2015, Geospatial data for coal beds in the Powder River Basin, Wyoming and Montana: U.S. Geological Survey Data Series 912, 7 p, GIS database, http://dx.doi.org/10.3133/ds912.
Powder_River_Basin_Cache_Coal_Bed_Overburden_USGS	Geology	Secondary		1	Spatial (raster)	File GeoDatabase Raster Dataset, .tiff	United States Geological Survey	https://pubs.usgs.gov/ds/0912/downloads/	Kinney, S.A., Scott, D.C., Osmonson, L.M., and Luppens, J.A , 2015, Geospatial data for coal beds in the Powder River Basin, Wyoming and Montana: U.S. Geological Survey Data Series 912, 7 p, GIS database, http://dx.doi.org/10.3133/ds912.
Powder_River_Basin_Cache_Coal_Bed_Reliability_USGS	Geology	Secondary		1	Spatial (raster)	File GeoDatabase Raster Dataset, .tiff	United States Geological Survey	https://pubs.usgs.gov/ds/0912/downloads/	Kinney, S.A., Scott, D.C., Osmonson, L.M., and Luppens, J.A , 2015, Geospatial data for coal beds in the Powder River Basin, Wyoming and Montana: U.S. Geological Survey Data Series 912, 7 p, GIS database, http://dx.doi.org/10.3133/ds912.
Powder_River_Basin_Cache_Coal_Bed_Thickness_USGS	Geology	Secondary		1	Spatial (raster)	File GeoDatabase Raster Dataset, .tiff	United States Geological Survey	https://pubs.usgs.gov/ds/0912/downloads/	Kinney, S.A., Scott, D.C., Osmonson, L.M., and Luppens, J.A , 2015, Geospatial data for coal beds in the Powder River Basin, Wyoming and Montana: U.S. Geological Survey Data Series 912, 7 p, GIS database, http://dx.doi.org/10.3133/ds912.
Powder_River_Basin_Calvert_Coal_Bed_Overburden_USGS	Geology	Secondary		1	Spatial (raster)	File GeoDatabase Raster Dataset, .tiff	United States Geological Survey	https://pubs.usgs.gov/ds/0912/downloads/	Kinney, S.A., Scott, D.C., Osmonson, L.M., and Luppens, J.A , 2015, Geospatial data for coal beds in the Powder River Basin, Wyoming and Montana: U.S. Geological Survey Data Series 912, 7 p, GIS database, http://dx.doi.org/10.3133/ds912.
Powder_River_Basin_Calvert_Coal_Bed_Reliability_USGS	Geology	Secondary		1	Spatial (raster)	File GeoDatabase Raster Dataset, .tiff	United States Geological Survey	https://pubs.usgs.gov/ds/0912/downloads/	Kinney, S.A., Scott, D.C., Osmonson, L.M., and Luppens, J.A , 2015, Geospatial data for coal beds in the Powder River Basin, Wyoming and Montana: U.S. Geological Survey Data Series 912, 7 p, GIS database, http://dx.doi.org/10.3133/ds912.
Powder_River_Basin_Calvert_Coal_Bed_Thickness_USGS	Geology	Secondary		1	Spatial (raster)	File GeoDatabase Raster Dataset, .tiff	United States Geological Survey	https://pubs.usgs.gov/ds/0912/downloads/	Kinney, S.A., Scott, D.C., Osmonson, L.M., and Luppens, J.A , 2015, Geospatial data for coal beds in the Powder River Basin, Wyoming and Montana: U.S. Geological Survey Data Series 912, 7 p, GIS database, http://dx.doi.org/10.3133/ds912.
Powder_River_Basin_Canyon_Coal_Bed_Overburden_USGS	Geology	Secondary		1	Spatial (raster)	File GeoDatabase Raster Dataset, .tiff	United States Geological Survey	https://pubs.usgs.gov/ds/0912/downloads/	Kinney, S.A., Scott, D.C., Osmonson, L.M., and Luppens, J.A , 2015, Geospatial data for coal beds in the Powder River Basin, Wyoming and Montana: U.S. Geological Survey Data Series 912, 7 p, GIS database, http://dx.doi.org/10.3133/ds912.
Powder_River_Basin_Canyon_Coal_Bed_Reliability_USGS	Geology	Secondary		1	Spatial (raster)	File GeoDatabase Raster Dataset, .tiff	United States Geological Survey	https://pubs.usgs.gov/ds/0912/downloads/	Kinney, S.A., Scott, D.C., Osmonson, L.M., and Luppens, J.A , 2015, Geospatial data for coal beds in the Powder River Basin, Wyoming and Montana: U.S. Geological Survey Data Series 912, 7 p, GIS database, http://dx.doi.org/10.3133/ds912.
Powder_River_Basin_Canyon_Coal_Bed_Thickness_USGS	Geology	Secondary		1	Spatial (raster)	File GeoDatabase Raster Dataset, .tiff	United States Geological Survey	https://pubs.usgs.gov/ds/0912/downloads/	Kinney, S.A., Scott, D.C., Osmonson, L.M., and Luppens, J.A , 2015, Geospatial data for coal beds in the Powder River Basin, Wyoming and Montana: U.S. Geological Survey Data Series 912, 7 p, GIS database, http://dx.doi.org/10.3133/ds912.
Powder_River_Basin_Clinker_USGS	Geology	Secondary		29321	Spatial (vector)	Feature class, .shp	United States Geological Survey	https://pubs.usgs.gov/ds/0912/downloads/	Kinney, S.A., Scott, D.C., Osmonson, L.M., and Luppens, J.A , 2015, Geospatial data for coal beds in the Powder River Basin, Wyoming and Montana: U.S. Geological Survey Data Series 912, 7 p, GIS database, http://dx.doi.org/10.3133/ds912.
Powder_River_Basin_Coalstrip_Coal_Field_Overburden_USGS	Geology	Secondary		469	Spatial (vector)	Feature class, .shp	United States Geological Survey	https://pubs.usgs.gov/of/2012/1205/Downloads/	East, J.A., 2013, Coal fields of the conterminous United States—National Coal Resource Assessment updated version: U.S. Geological Survey Open-File Report 2012–1205, one sheet, scale 1:5,000,000, available at http://pubs.usgs.gov/of/2012/1205/.
Powder_River_Basin_Coalstrip_Coal_Field_Thickness_USGS	Geology	Secondary		7	Spatial (vector)	Feature class, .shp	United States Geological Survey	https://pubs.usgs.gov/of/2012/1205/Downloads/	East, J.A., 2013, Coal fields of the conterminous United States—National Coal Resource Assessment updated version: U.S. Geological Survey Open-File Report 2012–1205, one sheet, scale 1:5,000,000, available at http://pubs.usgs.gov/of/2012/1205/.
Powder_River_Basin_Decker_Coal_Field_Overburden_USGS	Geology	Secondary		471	Spatial (vector)	Feature class, .shp	United States Geological Survey	https://pubs.usgs.gov/of/2012/1205/Downloads/	East, J.A., 2013, Coal fields of the conterminous United States—National Coal Resource Assessment updated version: U.S. Geological Survey Open-File Report 2012–1205, one sheet, scale 1:5,000,000, available at http://pubs.usgs.gov/of/2012/1205/.
Powder_River_Basin_Decker_Coal_Field_Thickness_USGS	Geology	Secondary		275	Spatial (vector)	Feature class, .shp	United States Geological Survey	https://pubs.usgs.gov/of/2012/1205/Downloads/	East, J.A., 2013, Coal fields of the conterminous United States—National Coal Resource Assessment updated version: U.S. Geological Survey Open-File Report 2012–1205, one sheet, scale 1:5,000,000, available at http://pubs.usgs.gov/of/2012/1205/.
Powder_River_Basin_Dietz1_Coal_Bed_Overburden_USGS	Geology	Secondary		1	Spatial (raster)	File GeoDatabase Raster Dataset, .tiff	United States Geological Survey	https://pubs.usgs.gov/ds/0912/downloads/	Kinney, S.A., Scott, D.C., Osmonson, L.M., and Luppens, J.A , 2015, Geospatial data for coal beds in the Powder River Basin, Wyoming and Montana: U.S. Geological Survey Data Series 912, 7 p, GIS database, http://dx.doi.org/10.3133/ds912.
Powder_River_Basin_Dietz1_Coal_Bed_Reliability_USGS	Geology	Secondary		1	Spatial (raster)	File GeoDatabase Raster Dataset, .tiff	United States Geological Survey	https://pubs.usgs.gov/ds/0912/downloads/	Kinney, S.A., Scott, D.C., Osmonson, L.M., and Luppens, J.A , 2015, Geospatial data for coal beds in the Powder River Basin, Wyoming and Montana: U.S. Geological Survey Data Series 912, 7 p, GIS database, http://dx.doi.org/10.3133/ds912.
Powder_River_Basin_Dietz1_Coal_Bed_Thickness_USGS	Geology	Secondary		1	Spatial (raster)	File GeoDatabase Raster Dataset, .tiff	United States Geological Survey	https://pubs.usgs.gov/ds/0912/downloads/	Kinney, S.A., Scott, D.C., Osmonson, L.M., and Luppens, J.A , 2015, Geospatial data for coal beds in the Powder River Basin, Wyoming and Montana: U.S. Geological Survey Data Series 912, 7 p, GIS database, http://dx.doi.org/10.3133/ds912.
Powder_River_Basin_Dietz2_Coal_Bed_Overburden_USGS	Geology	Secondary		1	Spatial (raster)	File GeoDatabase Raster Dataset, .tiff	United States Geological Survey	https://pubs.usgs.gov/ds/0912/downloads/	Kinney, S.A., Scott, D.C., Osmonson, L.M., and Luppens, J.A , 2015, Geospatial data for coal beds in the Powder River Basin, Wyoming and Montana: U.S. Geological Survey Data Series 912, 7 p, GIS database, http://dx.doi.org/10.3133/ds912.
Powder_River_Basin_Dietz2_Coal_Bed_Reliability_USGS	Geology	Secondary		1	Spatial (raster)	File GeoDatabase Raster Dataset, .tiff	United States Geological Survey	https://pubs.usgs.gov/ds/0912/downloads/	Kinney, S.A., Scott, D.C., Osmonson, L.M., and Luppens, J.A , 2015, Geospatial data for coal beds in the Powder River Basin, Wyoming and Montana: U.S. Geological Survey Data Series 912, 7 p, GIS database, http://dx.doi.org/10.3133/ds912.
Powder_River_Basin_Dietz2_Coal_Bed_Thickness_USGS	Geology	Secondary		1	Spatial (raster)	File GeoDatabase Raster Dataset, .tiff	United States Geological Survey	https://pubs.usgs.gov/ds/0912/downloads/	Kinney, S.A., Scott, D.C., Osmonson, L.M., and Luppens, J.A , 2015, Geospatial data for coal beds in the Powder River Basin, Wyoming and Montana: U.S. Geological Survey Data Series 912, 7 p, GIS database, http://dx.doi.org/10.3133/ds912.
Powder_River_Basin_Dietz3_Coal_Bed_Overburden_USGS	Geology	Secondary		1	Spatial (raster)	File GeoDatabase Raster Dataset, .tiff	United States Geological Survey	https://pubs.usgs.gov/ds/0912/downloads/	Kinney, S.A., Scott, D.C., Osmonson, L.M., and Luppens, J.A , 2015, Geospatial data for coal beds in the Powder River Basin, Wyoming and Montana: U.S. Geological Survey Data Series 912, 7 p, GIS database, http://dx.doi.org/10.3133/ds912.
Powder_River_Basin_Dietz3_Coal_Bed_Reliability_USGS	Geology	Secondary		1	Spatial (raster)	File GeoDatabase Raster Dataset, .tiff	United States Geological Survey	https://pubs.usgs.gov/ds/0912/downloads/	Kinney, S.A., Scott, D.C., Osmonson, L.M., and Luppens, J.A , 2015, Geospatial data for coal beds in the Powder River Basin, Wyoming and Montana: U.S. Geological Survey Data Series 912, 7 p, GIS database, http://dx.doi.org/10.3133/ds912.
Powder_River_Basin_Dietz3_Coal_Bed_Thickness_USGS	Geology	Secondary		1	Spatial (raster)	File GeoDatabase Raster Dataset, .tiff	United States Geological Survey	https://pubs.usgs.gov/ds/0912/downloads/	Kinney, S.A., Scott, D.C., Osmonson, L.M., and Luppens, J.A , 2015, Geospatial data for coal beds in the Powder River Basin, Wyoming and Montana: U.S. Geological Survey Data Series 912, 7 p, GIS database, http://dx.doi.org/10.3133/ds912.
Powder_River_Basin_Dietz4_Coal_Bed_Overburden_USGS	Geology	Secondary		1	Spatial (raster)	File GeoDatabase Raster Dataset, .tiff	United States Geological Survey	https://pubs.usgs.gov/ds/0912/downloads/	Kinney, S.A., Scott, D.C., Osmonson, L.M., and Luppens, J.A , 2015, Geospatial data for coal beds in the Powder River Basin, Wyoming and Montana: U.S. Geological Survey Data Series 912, 7 p, GIS database, http://dx.doi.org/10.3133/ds912.
Powder_River_Basin_Dietz4_Coal_Bed_Reliability_USGS	Geology	Secondary		1	Spatial (raster)	File GeoDatabase Raster Dataset, .tiff	United States Geological Survey	https://pubs.usgs.gov/ds/0912/downloads/	Kinney, S.A., Scott, D.C., Osmonson, L.M., and Luppens, J.A , 2015, Geospatial data for coal beds in the Powder River Basin, Wyoming and Montana: U.S. Geological Survey Data Series 912, 7 p, GIS database, http://dx.doi.org/10.3133/ds912.
Powder_River_Basin_Dietz4_Coal_Bed_Thickness_USGS	Geology	Secondary		1	Spatial (raster)	File GeoDatabase Raster Dataset, .tiff	United States Geological Survey	https://pubs.usgs.gov/ds/0912/downloads/	Kinney, S.A., Scott, D.C., Osmonson, L.M., and Luppens, J.A , 2015, Geospatial data for coal beds in the Powder River Basin, Wyoming and Montana: U.S. Geological Survey Data Series 912, 7 p, GIS database, http://dx.doi.org/10.3133/ds912.
Powder_River_Basin_Felix_Coal_Bed_Overburden_USGS	Geology	Secondary		1	Spatial (raster)	File GeoDatabase Raster Dataset, .tiff	United States Geological Survey	https://pubs.usgs.gov/ds/0912/downloads/	Kinney, S.A., Scott, D.C., Osmonson, L.M., and Luppens, J.A , 2015, Geospatial data for coal beds in the Powder River Basin, Wyoming and Montana: U.S. Geological Survey Data Series 912, 7 p, GIS database, http://dx.doi.org/10.3133/ds912.
Powder_River_Basin_Felix_Coal_Bed_Reliability_USGS	Geology	Secondary		1	Spatial (raster)	File GeoDatabase Raster Dataset, .tiff	United States Geological Survey	https://pubs.usgs.gov/ds/0912/downloads/	Kinney, S.A., Scott, D.C., Osmonson, L.M., and Luppens, J.A , 2015, Geospatial data for coal beds in the Powder River Basin, Wyoming and Montana: U.S. Geological Survey Data Series 912, 7 p, GIS database, http://dx.doi.org/10.3133/ds912.
Powder_River_Basin_Felix_Coal_Bed_Thickness_USGS	Geology	Secondary		1	Spatial (raster)	File GeoDatabase Raster Dataset, .tiff	United States Geological Survey	https://pubs.usgs.gov/ds/0912/downloads/	Kinney, S.A., Scott, D.C., Osmonson, L.M., and Luppens, J.A , 2015, Geospatial data for coal beds in the Powder River Basin, Wyoming and Montana: U.S. Geological Survey Data Series 912, 7 p, GIS database, http://dx.doi.org/10.3133/ds912.
Powder_River_Basin_Ferry_Coal_Bed_Overburden_USGS	Geology	Secondary		1	Spatial (raster)	File GeoDatabase Raster Dataset, .tiff	United States Geological Survey	https://pubs.usgs.gov/ds/0912/downloads/	Kinney, S.A., Scott, D.C., Osmonson, L.M., and Luppens, J.A , 2015, Geospatial data for coal beds in the Powder River Basin, Wyoming and Montana: U.S. Geological Survey Data Series 912, 7 p, GIS database, http://dx.doi.org/10.3133/ds912.
Powder_River_Basin_Ferry_Coal_Bed_Reliability_USGS	Geology	Secondary		1	Spatial (raster)	File GeoDatabase Raster Dataset, .tiff	United States Geological Survey	https://pubs.usgs.gov/ds/0912/downloads/	Kinney, S.A., Scott, D.C., Osmonson, L.M., and Luppens, J.A , 2015, Geospatial data for coal beds in the Powder River Basin, Wyoming and Montana: U.S. Geological Survey Data Series 912, 7 p, GIS database, http://dx.doi.org/10.3133/ds912.
Powder_River_Basin_Ferry_Coal_Bed_Thickness_USGS	Geology	Secondary		1	Spatial (raster)	File GeoDatabase Raster Dataset, .tiff	United States Geological Survey	https://pubs.usgs.gov/ds/0912/downloads/	Kinney, S.A., Scott, D.C., Osmonson, L.M., and Luppens, J.A , 2015, Geospatial data for coal beds in the Powder River Basin, Wyoming and Montana: U.S. Geological Survey Data Series 912, 7 p, GIS database, http://dx.doi.org/10.3133/ds912.
Powder_River_Basin_Flowers_Goodale_Deep3_Coal_Bed_Overburden_USGS	Geology	Secondary		1	Spatial (raster)	File GeoDatabase Raster Dataset, .tiff	United States Geological Survey	https://pubs.usgs.gov/ds/0912/downloads/	Kinney, S.A., Scott, D.C., Osmonson, L.M., and Luppens, J.A , 2015, Geospatial data for coal beds in the Powder River Basin, Wyoming and Montana: U.S. Geological Survey Data Series 912, 7 p, GIS database, http://dx.doi.org/10.3133/ds912.
Powder_River_Basin_Flowers_Goodale_Deep3_Coal_Bed_Reliability_USGS	Geology	Secondary		1	Spatial (raster)	File GeoDatabase Raster Dataset, .tiff	United States Geological Survey	https://pubs.usgs.gov/ds/0912/downloads/	Kinney, S.A., Scott, D.C., Osmonson, L.M., and Luppens, J.A , 2015, Geospatial data for coal beds in the Powder River Basin, Wyoming and Montana: U.S. Geological Survey Data Series 912, 7 p, GIS database, http://dx.doi.org/10.3133/ds912.
Powder_River_Basin_Flowers_Goodale_Deep3_Coal_Bed_Thickness_USGS	Geology	Secondary		1	Spatial (raster)	File GeoDatabase Raster Dataset, .tiff	United States Geological Survey	https://pubs.usgs.gov/ds/0912/downloads/	Kinney, S.A., Scott, D.C., Osmonson, L.M., and Luppens, J.A , 2015, Geospatial data for coal beds in the Powder River Basin, Wyoming and Montana: U.S. Geological Survey Data Series 912, 7 p, GIS database, http://dx.doi.org/10.3133/ds912.
Powder_River_Basin_Gates_Wall_Coal_Bed_Overburden_USGS	Geology	Secondary		1	Spatial (raster)	File GeoDatabase Raster Dataset, .tiff	United States Geological Survey	https://pubs.usgs.gov/ds/0912/downloads/	Kinney, S.A., Scott, D.C., Osmonson, L.M., and Luppens, J.A , 2015, Geospatial data for coal beds in the Powder River Basin, Wyoming and Montana: U.S. Geological Survey Data Series 912, 7 p, GIS database, http://dx.doi.org/10.3133/ds912.
Powder_River_Basin_Gates_Wall_Coal_Bed_Reliability_USGS	Geology	Secondary		1	Spatial (raster)	File GeoDatabase Raster Dataset, .tiff	United States Geological Survey	https://pubs.usgs.gov/ds/0912/downloads/	Kinney, S.A., Scott, D.C., Osmonson, L.M., and Luppens, J.A , 2015, Geospatial data for coal beds in the Powder River Basin, Wyoming and Montana: U.S. Geological Survey Data Series 912, 7 p, GIS database, http://dx.doi.org/10.3133/ds912.
Powder_River_Basin_Gates_Wall_Coal_Bed_Thickness_USGS	Geology	Secondary		1	Spatial (raster)	File GeoDatabase Raster Dataset, .tiff	United States Geological Survey	https://pubs.usgs.gov/ds/0912/downloads/	Kinney, S.A., Scott, D.C., Osmonson, L.M., and Luppens, J.A , 2015, Geospatial data for coal beds in the Powder River Basin, Wyoming and Montana: U.S. Geological Survey Data Series 912, 7 p, GIS database, http://dx.doi.org/10.3133/ds912.
Powder_River_Basin_Gilette_Coal_Field_Overburden_USGS	Geology	Secondary		153	Spatial (vector)	Feature class, .shp	United States Geological Survey	https://pubs.usgs.gov/of/2012/1205/Downloads/	East, J.A., 2013, Coal fields of the conterminous United States—National Coal Resource Assessment updated version: U.S. Geological Survey Open-File Report 2012–1205, one sheet, scale 1:5,000,000, available at http://pubs.usgs.gov/of/2012/1205/.
Powder_River_Basin_Gilette_Coal_Field_Thickness_USGS	Geology	Secondary		347	Spatial (vector)	Feature class, .shp	United States Geological Survey	https://pubs.usgs.gov/of/2012/1205/Downloads/	East, J.A., 2013, Coal fields of the conterminous United States—National Coal Resource Assessment updated version: U.S. Geological Survey Open-File Report 2012–1205, one sheet, scale 1:5,000,000, available at http://pubs.usgs.gov/of/2012/1205/.
Powder_River_Basin_Healy_Lower_Ulm_Coal_Bed_Overburden_USGS	Geology	Secondary		1	Spatial (raster)	File GeoDatabase Raster Dataset, .tiff	United States Geological Survey	https://pubs.usgs.gov/ds/0912/downloads/	Kinney, S.A., Scott, D.C., Osmonson, L.M., and Luppens, J.A , 2015, Geospatial data for coal beds in the Powder River Basin, Wyoming and Montana: U.S. Geological Survey Data Series 912, 7 p, GIS database, http://dx.doi.org/10.3133/ds912.
Powder_River_Basin_Healy_Lower_Ulm_Coal_Bed_Reliability_USGS	Geology	Secondary		1	Spatial (raster)	File GeoDatabase Raster Dataset, .tiff	United States Geological Survey	https://pubs.usgs.gov/ds/0912/downloads/	Kinney, S.A., Scott, D.C., Osmonson, L.M., and Luppens, J.A , 2015, Geospatial data for coal beds in the Powder River Basin, Wyoming and Montana: U.S. Geological Survey Data Series 912, 7 p, GIS database, http://dx.doi.org/10.3133/ds912.
Powder_River_Basin_Healy_Lower_Ulm_Coal_Bed_Thickness_USGS	Geology	Secondary		1	Spatial (raster)	File GeoDatabase Raster Dataset, .tiff	United States Geological Survey	https://pubs.usgs.gov/ds/0912/downloads/	Kinney, S.A., Scott, D.C., Osmonson, L.M., and Luppens, J.A , 2015, Geospatial data for coal beds in the Powder River Basin, Wyoming and Montana: U.S. Geological Survey Data Series 912, 7 p, GIS database, http://dx.doi.org/10.3133/ds912.
Powder_River_Basin_Lower_Anderson_Coal_Bed_Overburden_USGS	Geology	Secondary		1	Spatial (raster)	File GeoDatabase Raster Dataset, .tiff	United States Geological Survey	https://pubs.usgs.gov/ds/0912/downloads/	Kinney, S.A., Scott, D.C., Osmonson, L.M., and Luppens, J.A , 2015, Geospatial data for coal beds in the Powder River Basin, Wyoming and Montana: U.S. Geological Survey Data Series 912, 7 p, GIS database, http://dx.doi.org/10.3133/ds912.
Powder_River_Basin_Lower_Anderson_Coal_Bed_Reliability_USGS	Geology	Secondary		1	Spatial (raster)	File GeoDatabase Raster Dataset, .tiff	United States Geological Survey	https://pubs.usgs.gov/ds/0912/downloads/	Kinney, S.A., Scott, D.C., Osmonson, L.M., and Luppens, J.A , 2015, Geospatial data for coal beds in the Powder River Basin, Wyoming and Montana: U.S. Geological Survey Data Series 912, 7 p, GIS database, http://dx.doi.org/10.3133/ds912.
Powder_River_Basin_Lower_Anderson_Coal_Bed_Thickness_USGS	Geology	Secondary		1	Spatial (raster)	File GeoDatabase Raster Dataset, .tiff	United States Geological Survey	https://pubs.usgs.gov/ds/0912/downloads/	Kinney, S.A., Scott, D.C., Osmonson, L.M., and Luppens, J.A , 2015, Geospatial data for coal beds in the Powder River Basin, Wyoming and Montana: U.S. Geological Survey Data Series 912, 7 p, GIS database, http://dx.doi.org/10.3133/ds912.
Powder_River_Basin_Lower_Canyon_Coal_Bed_Overburden_USGS	Geology	Secondary		1	Spatial (raster)	File GeoDatabase Raster Dataset, .tiff	United States Geological Survey	https://pubs.usgs.gov/ds/0912/downloads/	Kinney, S.A., Scott, D.C., Osmonson, L.M., and Luppens, J.A , 2015, Geospatial data for coal beds in the Powder River Basin, Wyoming and Montana: U.S. Geological Survey Data Series 912, 7 p, GIS database, http://dx.doi.org/10.3133/ds912.
Powder_River_Basin_Lower_Canyon_Coal_Bed_Reliability_USGS	Geology	Secondary		1	Spatial (raster)	File GeoDatabase Raster Dataset, .tiff	United States Geological Survey	https://pubs.usgs.gov/ds/0912/downloads/	Kinney, S.A., Scott, D.C., Osmonson, L.M., and Luppens, J.A , 2015, Geospatial data for coal beds in the Powder River Basin, Wyoming and Montana: U.S. Geological Survey Data Series 912, 7 p, GIS database, http://dx.doi.org/10.3133/ds912.
Powder_River_Basin_Lower_Canyon_Coal_Bed_Thickness_USGS	Geology	Secondary		1	Spatial (raster)	File GeoDatabase Raster Dataset, .tiff	United States Geological Survey	https://pubs.usgs.gov/ds/0912/downloads/	Kinney, S.A., Scott, D.C., Osmonson, L.M., and Luppens, J.A , 2015, Geospatial data for coal beds in the Powder River Basin, Wyoming and Montana: U.S. Geological Survey Data Series 912, 7 p, GIS database, http://dx.doi.org/10.3133/ds912.
Powder_River_Basin_Lower_Felix_Coal_Bed_Overburden_USGS	Geology	Secondary		1	Spatial (raster)	File GeoDatabase Raster Dataset, .tiff	United States Geological Survey	https://pubs.usgs.gov/ds/0912/downloads/	Kinney, S.A., Scott, D.C., Osmonson, L.M., and Luppens, J.A , 2015, Geospatial data for coal beds in the Powder River Basin, Wyoming and Montana: U.S. Geological Survey Data Series 912, 7 p, GIS database, http://dx.doi.org/10.3133/ds912.
Powder_River_Basin_Lower_Felix_Coal_Bed_Reliability_USGS	Geology	Secondary		1	Spatial (raster)	File GeoDatabase Raster Dataset, .tiff	United States Geological Survey	https://pubs.usgs.gov/ds/0912/downloads/	Kinney, S.A., Scott, D.C., Osmonson, L.M., and Luppens, J.A , 2015, Geospatial data for coal beds in the Powder River Basin, Wyoming and Montana: U.S. Geological Survey Data Series 912, 7 p, GIS database, http://dx.doi.org/10.3133/ds912.
Powder_River_Basin_Lower_Felix_Coal_Bed_Thickness_USGS	Geology	Secondary		1	Spatial (raster)	File GeoDatabase Raster Dataset, .tiff	United States Geological Survey	https://pubs.usgs.gov/ds/0912/downloads/	Kinney, S.A., Scott, D.C., Osmonson, L.M., and Luppens, J.A , 2015, Geospatial data for coal beds in the Powder River Basin, Wyoming and Montana: U.S. Geological Survey Data Series 912, 7 p, GIS database, http://dx.doi.org/10.3133/ds912.
Powder_River_Basin_Lower_McKay_S2_Coal_Bed_Overburden_USGS	Geology	Secondary		1	Spatial (raster)	File GeoDatabase Raster Dataset, .tiff	United States Geological Survey	https://pubs.usgs.gov/ds/0912/downloads/	Kinney, S.A., Scott, D.C., Osmonson, L.M., and Luppens, J.A , 2015, Geospatial data for coal beds in the Powder River Basin, Wyoming and Montana: U.S. Geological Survey Data Series 912, 7 p, GIS database, http://dx.doi.org/10.3133/ds912.
Powder_River_Basin_Lower_McKay_S2_Coal_Bed_Reliability_USGS	Geology	Secondary		1	Spatial (raster)	File GeoDatabase Raster Dataset, .tiff	United States Geological Survey	https://pubs.usgs.gov/ds/0912/downloads/	Kinney, S.A., Scott, D.C., Osmonson, L.M., and Luppens, J.A , 2015, Geospatial data for coal beds in the Powder River Basin, Wyoming and Montana: U.S. Geological Survey Data Series 912, 7 p, GIS database, http://dx.doi.org/10.3133/ds912.
Powder_River_Basin_Lower_McKay_S2_Coal_Bed_Thickness_USGS	Geology	Secondary		1	Spatial (raster)	File GeoDatabase Raster Dataset, .tiff	United States Geological Survey	https://pubs.usgs.gov/ds/0912/downloads/	Kinney, S.A., Scott, D.C., Osmonson, L.M., and Luppens, J.A , 2015, Geospatial data for coal beds in the Powder River Basin, Wyoming and Montana: U.S. Geological Survey Data Series 912, 7 p, GIS database, http://dx.doi.org/10.3133/ds912.
Powder_River_Basin_Lower_Stag_Coal_Bed_Overburden_USGS	Geology	Secondary		1	Spatial (raster)	File GeoDatabase Raster Dataset, .tiff	United States Geological Survey	https://pubs.usgs.gov/ds/0912/downloads/	Kinney, S.A., Scott, D.C., Osmonson, L.M., and Luppens, J.A , 2015, Geospatial data for coal beds in the Powder River Basin, Wyoming and Montana: U.S. Geological Survey Data Series 912, 7 p, GIS database, http://dx.doi.org/10.3133/ds912.
Powder_River_Basin_Lower_Stag_Coal_Bed_Reliability_USGS	Geology	Secondary		1	Spatial (raster)	File GeoDatabase Raster Dataset, .tiff	United States Geological Survey	https://pubs.usgs.gov/ds/0912/downloads/	Kinney, S.A., Scott, D.C., Osmonson, L.M., and Luppens, J.A , 2015, Geospatial data for coal beds in the Powder River Basin, Wyoming and Montana: U.S. Geological Survey Data Series 912, 7 p, GIS database, http://dx.doi.org/10.3133/ds912.
Powder_River_Basin_Lower_Stag_Coal_Bed_Thickness_USGS	Geology	Secondary		1	Spatial (raster)	File GeoDatabase Raster Dataset, .tiff	United States Geological Survey	https://pubs.usgs.gov/ds/0912/downloads/	Kinney, S.A., Scott, D.C., Osmonson, L.M., and Luppens, J.A , 2015, Geospatial data for coal beds in the Powder River Basin, Wyoming and Montana: U.S. Geological Survey Data Series 912, 7 p, GIS database, http://dx.doi.org/10.3133/ds912.
Powder_River_Basin_McKay_Nance_Deep2_Coal_Bed_Overburden_USGS	Geology	Secondary		1	Spatial (raster)	File GeoDatabase Raster Dataset, .tiff	United States Geological Survey	https://pubs.usgs.gov/ds/0912/downloads/	Kinney, S.A., Scott, D.C., Osmonson, L.M., and Luppens, J.A , 2015, Geospatial data for coal beds in the Powder River Basin, Wyoming and Montana: U.S. Geological Survey Data Series 912, 7 p, GIS database, http://dx.doi.org/10.3133/ds912.
Powder_River_Basin_McKay_Nance_Deep2_Coal_Bed_Reliability_USGS	Geology	Secondary		1	Spatial (raster)	File GeoDatabase Raster Dataset, .tiff	United States Geological Survey	https://pubs.usgs.gov/ds/0912/downloads/	Kinney, S.A., Scott, D.C., Osmonson, L.M., and Luppens, J.A , 2015, Geospatial data for coal beds in the Powder River Basin, Wyoming and Montana: U.S. Geological Survey Data Series 912, 7 p, GIS database, http://dx.doi.org/10.3133/ds912.
Powder_River_Basin_McKay_Nance_Deep2_Coal_Bed_Thickness_USGS	Geology	Secondary		1	Spatial (raster)	File GeoDatabase Raster Dataset, .tiff	United States Geological Survey	https://pubs.usgs.gov/ds/0912/downloads/	Kinney, S.A., Scott, D.C., Osmonson, L.M., and Luppens, J.A , 2015, Geospatial data for coal beds in the Powder River Basin, Wyoming and Montana: U.S. Geological Survey Data Series 912, 7 p, GIS database, http://dx.doi.org/10.3133/ds912.
Powder_River_Basin_Murray_Coal_Bed_Overburden_USGS	Geology	Secondary		1	Spatial (raster)	File GeoDatabase Raster Dataset, .tiff	United States Geological Survey	https://pubs.usgs.gov/ds/0912/downloads/	Kinney, S.A., Scott, D.C., Osmonson, L.M., and Luppens, J.A , 2015, Geospatial data for coal beds in the Powder River Basin, Wyoming and Montana: U.S. Geological Survey Data Series 912, 7 p, GIS database, http://dx.doi.org/10.3133/ds912.
Powder_River_Basin_Murray_Coal_Bed_Reliability_USGS	Geology	Secondary		1	Spatial (raster)	File GeoDatabase Raster Dataset, .tiff	United States Geological Survey	https://pubs.usgs.gov/ds/0912/downloads/	Kinney, S.A., Scott, D.C., Osmonson, L.M., and Luppens, J.A , 2015, Geospatial data for coal beds in the Powder River Basin, Wyoming and Montana: U.S. Geological Survey Data Series 912, 7 p, GIS database, http://dx.doi.org/10.3133/ds912.
Powder_River_Basin_Murray_Coal_Bed_Thickness_USGS	Geology	Secondary		1	Spatial (raster)	File GeoDatabase Raster Dataset, .tiff	United States Geological Survey	https://pubs.usgs.gov/ds/0912/downloads/	Kinney, S.A., Scott, D.C., Osmonson, L.M., and Luppens, J.A , 2015, Geospatial data for coal beds in the Powder River Basin, Wyoming and Montana: U.S. Geological Survey Data Series 912, 7 p, GIS database, http://dx.doi.org/10.3133/ds912.
Powder_River_Basin_Odell_Coal_Bed_Overburden_USGS	Geology	Secondary		1	Spatial (raster)	File GeoDatabase Raster Dataset, .tiff	United States Geological Survey	https://pubs.usgs.gov/ds/0912/downloads/	Kinney, S.A., Scott, D.C., Osmonson, L.M., and Luppens, J.A , 2015, Geospatial data for coal beds in the Powder River Basin, Wyoming and Montana: U.S. Geological Survey Data Series 912, 7 p, GIS database, http://dx.doi.org/10.3133/ds912.
Powder_River_Basin_Odell_Coal_Bed_Reliability_USGS	Geology	Secondary		1	Spatial (raster)	File GeoDatabase Raster Dataset, .tiff	United States Geological Survey	https://pubs.usgs.gov/ds/0912/downloads/	Kinney, S.A., Scott, D.C., Osmonson, L.M., and Luppens, J.A , 2015, Geospatial data for coal beds in the Powder River Basin, Wyoming and Montana: U.S. Geological Survey Data Series 912, 7 p, GIS database, http://dx.doi.org/10.3133/ds912.
Powder_River_Basin_Odell_Coal_Bed_Thickness_USGS	Geology	Secondary		1	Spatial (raster)	File GeoDatabase Raster Dataset, .tiff	United States Geological Survey	https://pubs.usgs.gov/ds/0912/downloads/	Kinney, S.A., Scott, D.C., Osmonson, L.M., and Luppens, J.A , 2015, Geospatial data for coal beds in the Powder River Basin, Wyoming and Montana: U.S. Geological Survey Data Series 912, 7 p, GIS database, http://dx.doi.org/10.3133/ds912.
Powder_River_Basin_Otter_Coal_Bed_Overburden_USGS	Geology	Secondary		1	Spatial (raster)	File GeoDatabase Raster Dataset, .tiff	United States Geological Survey	https://pubs.usgs.gov/ds/0912/downloads/	Kinney, S.A., Scott, D.C., Osmonson, L.M., and Luppens, J.A , 2015, Geospatial data for coal beds in the Powder River Basin, Wyoming and Montana: U.S. Geological Survey Data Series 912, 7 p, GIS database, http://dx.doi.org/10.3133/ds912.
Powder_River_Basin_Otter_Coal_Bed_Reliability_USGS	Geology	Secondary		1	Spatial (raster)	File GeoDatabase Raster Dataset, .tiff	United States Geological Survey	https://pubs.usgs.gov/ds/0912/downloads/	Kinney, S.A., Scott, D.C., Osmonson, L.M., and Luppens, J.A , 2015, Geospatial data for coal beds in the Powder River Basin, Wyoming and Montana: U.S. Geological Survey Data Series 912, 7 p, GIS database, http://dx.doi.org/10.3133/ds912.
Powder_River_Basin_Otter_Coal_Bed_Thickness_USGS	Geology	Secondary		1	Spatial (raster)	File GeoDatabase Raster Dataset, .tiff	United States Geological Survey	https://pubs.usgs.gov/ds/0912/downloads/	Kinney, S.A., Scott, D.C., Osmonson, L.M., and Luppens, J.A , 2015, Geospatial data for coal beds in the Powder River Basin, Wyoming and Montana: U.S. Geological Survey Data Series 912, 7 p, GIS database, http://dx.doi.org/10.3133/ds912.
Powder_River_Basin_Pawnee_Coal_Bed_Overburden_USGS	Geology	Secondary		1	Spatial (raster)	File GeoDatabase Raster Dataset, .tiff	United States Geological Survey	https://pubs.usgs.gov/ds/0912/downloads/	Kinney, S.A., Scott, D.C., Osmonson, L.M., and Luppens, J.A , 2015, Geospatial data for coal beds in the Powder River Basin, Wyoming and Montana: U.S. Geological Survey Data Series 912, 7 p, GIS database, http://dx.doi.org/10.3133/ds912.
Powder_River_Basin_Pawnee_Coal_Bed_Reliability_USGS	Geology	Secondary		1	Spatial (raster)	File GeoDatabase Raster Dataset, .tiff	United States Geological Survey	https://pubs.usgs.gov/ds/0912/downloads/	Kinney, S.A., Scott, D.C., Osmonson, L.M., and Luppens, J.A , 2015, Geospatial data for coal beds in the Powder River Basin, Wyoming and Montana: U.S. Geological Survey Data Series 912, 7 p, GIS database, http://dx.doi.org/10.3133/ds912.
Powder_River_Basin_Pawnee_Coal_Bed_Thickness_USGS	Geology	Secondary		1	Spatial (raster)	File GeoDatabase Raster Dataset, .tiff	United States Geological Survey	https://pubs.usgs.gov/ds/0912/downloads/	Kinney, S.A., Scott, D.C., Osmonson, L.M., and Luppens, J.A , 2015, Geospatial data for coal beds in the Powder River Basin, Wyoming and Montana: U.S. Geological Survey Data Series 912, 7 p, GIS database, http://dx.doi.org/10.3133/ds912.
Powder_River_Basin_Roberts_Terret_Coal_Bed_Overburden_USGS	Geology	Secondary		1	Spatial (raster)	File GeoDatabase Raster Dataset, .tiff	United States Geological Survey	https://pubs.usgs.gov/ds/0912/downloads/	Kinney, S.A., Scott, D.C., Osmonson, L.M., and Luppens, J.A , 2015, Geospatial data for coal beds in the Powder River Basin, Wyoming and Montana: U.S. Geological Survey Data Series 912, 7 p, GIS database, http://dx.doi.org/10.3133/ds912.
Powder_River_Basin_Roberts_Terret_Coal_Bed_Reliability_USGS	Geology	Secondary		1	Spatial (raster)	File GeoDatabase Raster Dataset, .tiff	United States Geological Survey	https://pubs.usgs.gov/ds/0912/downloads/	Kinney, S.A., Scott, D.C., Osmonson, L.M., and Luppens, J.A , 2015, Geospatial data for coal beds in the Powder River Basin, Wyoming and Montana: U.S. Geological Survey Data Series 912, 7 p, GIS database, http://dx.doi.org/10.3133/ds912.
Powder_River_Basin_Roberts_Terret_Coal_Bed_Thickness_USGS	Geology	Secondary		1	Spatial (raster)	File GeoDatabase Raster Dataset, .tiff	United States Geological Survey	https://pubs.usgs.gov/ds/0912/downloads/	Kinney, S.A., Scott, D.C., Osmonson, L.M., and Luppens, J.A , 2015, Geospatial data for coal beds in the Powder River Basin, Wyoming and Montana: U.S. Geological Survey Data Series 912, 7 p, GIS database, http://dx.doi.org/10.3133/ds912.
Powder_River_Basin_Robinson_Witham_Deep4_Coal_Bed_Overburden_USGS	Geology	Secondary		1	Spatial (raster)	File GeoDatabase Raster Dataset, .tiff	United States Geological Survey	https://pubs.usgs.gov/ds/0912/downloads/	Kinney, S.A., Scott, D.C., Osmonson, L.M., and Luppens, J.A , 2015, Geospatial data for coal beds in the Powder River Basin, Wyoming and Montana: U.S. Geological Survey Data Series 912, 7 p, GIS database, http://dx.doi.org/10.3133/ds912.
Powder_River_Basin_Robinson_Witham_Deep4_Coal_Bed_Reliability_USGS	Geology	Secondary		1	Spatial (raster)	File GeoDatabase Raster Dataset, .tiff	United States Geological Survey	https://pubs.usgs.gov/ds/0912/downloads/	Kinney, S.A., Scott, D.C., Osmonson, L.M., and Luppens, J.A , 2015, Geospatial data for coal beds in the Powder River Basin, Wyoming and Montana: U.S. Geological Survey Data Series 912, 7 p, GIS database, http://dx.doi.org/10.3133/ds912.
Powder_River_Basin_Robinson_Witham_Deep4_Coal_Bed_Thickness_USGS	Geology	Secondary		1	Spatial (raster)	File GeoDatabase Raster Dataset, .tiff	United States Geological Survey	https://pubs.usgs.gov/ds/0912/downloads/	Kinney, S.A., Scott, D.C., Osmonson, L.M., and Luppens, J.A , 2015, Geospatial data for coal beds in the Powder River Basin, Wyoming and Montana: U.S. Geological Survey Data Series 912, 7 p, GIS database, http://dx.doi.org/10.3133/ds912.
Powder_River_Basin_Roland_Baker_Coal_Bed_Overburden_USGS	Geology	Secondary		1	Spatial (raster)	File GeoDatabase Raster Dataset, .tiff	United States Geological Survey	https://pubs.usgs.gov/ds/0912/downloads/	Kinney, S.A., Scott, D.C., Osmonson, L.M., and Luppens, J.A , 2015, Geospatial data for coal beds in the Powder River Basin, Wyoming and Montana: U.S. Geological Survey Data Series 912, 7 p, GIS database, http://dx.doi.org/10.3133/ds912.
Powder_River_Basin_Roland_Baker_Coal_Bed_Reliability_USGS	Geology	Secondary		1	Spatial (raster)	File GeoDatabase Raster Dataset, .tiff	United States Geological Survey	https://pubs.usgs.gov/ds/0912/downloads/	Kinney, S.A., Scott, D.C., Osmonson, L.M., and Luppens, J.A , 2015, Geospatial data for coal beds in the Powder River Basin, Wyoming and Montana: U.S. Geological Survey Data Series 912, 7 p, GIS database, http://dx.doi.org/10.3133/ds912.
Powder_River_Basin_Roland_Baker_Coal_Bed_Thickness_USGS	Geology	Secondary		1	Spatial (raster)	File GeoDatabase Raster Dataset, .tiff	United States Geological Survey	https://pubs.usgs.gov/ds/0912/downloads/	Kinney, S.A., Scott, D.C., Osmonson, L.M., and Luppens, J.A , 2015, Geospatial data for coal beds in the Powder River Basin, Wyoming and Montana: U.S. Geological Survey Data Series 912, 7 p, GIS database, http://dx.doi.org/10.3133/ds912.
Powder_River_Basin_Roland_Lower_Rider_Coal_Bed_Overburden_USGS	Geology	Secondary		1	Spatial (raster)	File GeoDatabase Raster Dataset, .tiff	United States Geological Survey	https://pubs.usgs.gov/ds/0912/downloads/	Kinney, S.A., Scott, D.C., Osmonson, L.M., and Luppens, J.A , 2015, Geospatial data for coal beds in the Powder River Basin, Wyoming and Montana: U.S. Geological Survey Data Series 912, 7 p, GIS database, http://dx.doi.org/10.3133/ds912.
Powder_River_Basin_Roland_Lower_Rider_Coal_Bed_Reliability_USGS	Geology	Secondary		1	Spatial (raster)	File GeoDatabase Raster Dataset, .tiff	United States Geological Survey	https://pubs.usgs.gov/ds/0912/downloads/	Kinney, S.A., Scott, D.C., Osmonson, L.M., and Luppens, J.A , 2015, Geospatial data for coal beds in the Powder River Basin, Wyoming and Montana: U.S. Geological Survey Data Series 912, 7 p, GIS database, http://dx.doi.org/10.3133/ds912.
Powder_River_Basin_Roland_Lower_Rider_Coal_Bed_Thickness_USGS	Geology	Secondary		1	Spatial (raster)	File GeoDatabase Raster Dataset, .tiff	United States Geological Survey	https://pubs.usgs.gov/ds/0912/downloads/	Kinney, S.A., Scott, D.C., Osmonson, L.M., and Luppens, J.A , 2015, Geospatial data for coal beds in the Powder River Basin, Wyoming and Montana: U.S. Geological Survey Data Series 912, 7 p, GIS database, http://dx.doi.org/10.3133/ds912.
Powder_River_Basin_Roland_Taff_Coal_Bed_Overburden_USGS	Geology	Secondary		1	Spatial (raster)	File GeoDatabase Raster Dataset, .tiff	United States Geological Survey	https://pubs.usgs.gov/ds/0912/downloads/	Kinney, S.A., Scott, D.C., Osmonson, L.M., and Luppens, J.A , 2015, Geospatial data for coal beds in the Powder River Basin, Wyoming and Montana: U.S. Geological Survey Data Series 912, 7 p, GIS database, http://dx.doi.org/10.3133/ds912.
Powder_River_Basin_Roland_Taff_Coal_Bed_Reliability_USGS	Geology	Secondary		1	Spatial (raster)	File GeoDatabase Raster Dataset, .tiff	United States Geological Survey	https://pubs.usgs.gov/ds/0912/downloads/	Kinney, S.A., Scott, D.C., Osmonson, L.M., and Luppens, J.A , 2015, Geospatial data for coal beds in the Powder River Basin, Wyoming and Montana: U.S. Geological Survey Data Series 912, 7 p, GIS database, http://dx.doi.org/10.3133/ds912.
Powder_River_Basin_Roland_Taff_Coal_Bed_Thickness_USGS	Geology	Secondary		1	Spatial (raster)	File GeoDatabase Raster Dataset, .tiff	United States Geological Survey	https://pubs.usgs.gov/ds/0912/downloads/	Kinney, S.A., Scott, D.C., Osmonson, L.M., and Luppens, J.A , 2015, Geospatial data for coal beds in the Powder River Basin, Wyoming and Montana: U.S. Geological Survey Data Series 912, 7 p, GIS database, http://dx.doi.org/10.3133/ds912.
Powder_River_Basin_Roland_Upper_Rider_Coal_Bed_Overburden_USGS	Geology	Secondary		1	Spatial (raster)	File GeoDatabase Raster Dataset, .tiff	United States Geological Survey	https://pubs.usgs.gov/ds/0912/downloads/	Kinney, S.A., Scott, D.C., Osmonson, L.M., and Luppens, J.A , 2015, Geospatial data for coal beds in the Powder River Basin, Wyoming and Montana: U.S. Geological Survey Data Series 912, 7 p, GIS database, http://dx.doi.org/10.3133/ds912.
Powder_River_Basin_Roland_Upper_Rider_Coal_Bed_Reliability_USGS	Geology	Secondary		1	Spatial (raster)	File GeoDatabase Raster Dataset, .tiff	United States Geological Survey	https://pubs.usgs.gov/ds/0912/downloads/	Kinney, S.A., Scott, D.C., Osmonson, L.M., and Luppens, J.A , 2015, Geospatial data for coal beds in the Powder River Basin, Wyoming and Montana: U.S. Geological Survey Data Series 912, 7 p, GIS database, http://dx.doi.org/10.3133/ds912.
Powder_River_Basin_Roland_Upper_Rider_Coal_Bed_Thickness_USGS	Geology	Secondary		1	Spatial (raster)	File GeoDatabase Raster Dataset, .tiff	United States Geological Survey	https://pubs.usgs.gov/ds/0912/downloads/	Kinney, S.A., Scott, D.C., Osmonson, L.M., and Luppens, J.A , 2015, Geospatial data for coal beds in the Powder River Basin, Wyoming and Montana: U.S. Geological Survey Data Series 912, 7 p, GIS database, http://dx.doi.org/10.3133/ds912.
Powder_River_Basin_Rosebud_Knobloch_Deep1_Coal_Bed_Overburden_USGS	Geology	Secondary		1	Spatial (raster)	File GeoDatabase Raster Dataset, .tiff	United States Geological Survey	https://pubs.usgs.gov/ds/0912/downloads/	Kinney, S.A., Scott, D.C., Osmonson, L.M., and Luppens, J.A , 2015, Geospatial data for coal beds in the Powder River Basin, Wyoming and Montana: U.S. Geological Survey Data Series 912, 7 p, GIS database, http://dx.doi.org/10.3133/ds912.
Powder_River_Basin_Rosebud_Knobloch_Deep1_Coal_Bed_Reliability_USGS	Geology	Secondary		1	Spatial (raster)	File GeoDatabase Raster Dataset, .tiff	United States Geological Survey	https://pubs.usgs.gov/ds/0912/downloads/	Kinney, S.A., Scott, D.C., Osmonson, L.M., and Luppens, J.A , 2015, Geospatial data for coal beds in the Powder River Basin, Wyoming and Montana: U.S. Geological Survey Data Series 912, 7 p, GIS database, http://dx.doi.org/10.3133/ds912.
Powder_River_Basin_Rosebud_Knobloch_Deep1_Coal_Bed_Thickness_USGS	Geology	Secondary		1	Spatial (raster)	File GeoDatabase Raster Dataset, .tiff	United States Geological Survey	https://pubs.usgs.gov/ds/0912/downloads/	Kinney, S.A., Scott, D.C., Osmonson, L.M., and Luppens, J.A , 2015, Geospatial data for coal beds in the Powder River Basin, Wyoming and Montana: U.S. Geological Survey Data Series 912, 7 p, GIS database, http://dx.doi.org/10.3133/ds912.
Powder_River_Basin_Sheridan_Coal_Field_Overburden_USGS	Geology	Secondary		201	Spatial (vector)	File GeoDatabase Raster Dataset, .tiff	United States Geological Survey	https://pubs.usgs.gov/of/2012/1205/Downloads/	East, J.A., 2013, Coal fields of the conterminous United States—National Coal Resource Assessment updated version: U.S. Geological Survey Open-File Report 2012–1205, one sheet, scale 1:5,000,000, available at http://pubs.usgs.gov/of/2012/1205/.
Powder_River_Basin_Sheridan_Coal_Field_Thickness_USGS	Geology	Secondary		106	Spatial (vector)	File GeoDatabase Raster Dataset, .tiff	United States Geological Survey	https://pubs.usgs.gov/of/2012/1205/Downloads/	East, J.A., 2013, Coal fields of the conterminous United States—National Coal Resource Assessment updated version: U.S. Geological Survey Open-File Report 2012–1205, one sheet, scale 1:5,000,000, available at http://pubs.usgs.gov/of/2012/1205/.
Powder_River_Basin_Smith_Coal_Bed_Overburden_USGS	Geology	Secondary		1	Spatial (raster)	File GeoDatabase Raster Dataset, .tiff	United States Geological Survey	https://pubs.usgs.gov/ds/0912/downloads/	Kinney, S.A., Scott, D.C., Osmonson, L.M., and Luppens, J.A , 2015, Geospatial data for coal beds in the Powder River Basin, Wyoming and Montana: U.S. Geological Survey Data Series 912, 7 p, GIS database, http://dx.doi.org/10.3133/ds912.
Powder_River_Basin_Smith_Coal_Bed_Reliability_USGS	Geology	Secondary		1	Spatial (raster)	File GeoDatabase Raster Dataset, .tiff	United States Geological Survey	https://pubs.usgs.gov/ds/0912/downloads/	Kinney, S.A., Scott, D.C., Osmonson, L.M., and Luppens, J.A , 2015, Geospatial data for coal beds in the Powder River Basin, Wyoming and Montana: U.S. Geological Survey Data Series 912, 7 p, GIS database, http://dx.doi.org/10.3133/ds912.
Powder_River_Basin_Smith_Coal_Bed_Thickness_USGS	Geology	Secondary		1	Spatial (raster)	File GeoDatabase Raster Dataset, .tiff	United States Geological Survey	https://pubs.usgs.gov/ds/0912/downloads/	Kinney, S.A., Scott, D.C., Osmonson, L.M., and Luppens, J.A , 2015, Geospatial data for coal beds in the Powder River Basin, Wyoming and Montana: U.S. Geological Survey Data Series 912, 7 p, GIS database, http://dx.doi.org/10.3133/ds912.
Powder_River_Basin_Ucross_Coal_Bed_Overburden_USGS	Geology	Secondary		1	Spatial (raster)	File GeoDatabase Raster Dataset, .tiff	United States Geological Survey	https://pubs.usgs.gov/ds/0912/downloads/	Kinney, S.A., Scott, D.C., Osmonson, L.M., and Luppens, J.A , 2015, Geospatial data for coal beds in the Powder River Basin, Wyoming and Montana: U.S. Geological Survey Data Series 912, 7 p, GIS database, http://dx.doi.org/10.3133/ds912.
Powder_River_Basin_Ucross_Coal_Bed_Reliability_USGS	Geology	Secondary		1	Spatial (raster)	File GeoDatabase Raster Dataset, .tiff	United States Geological Survey	https://pubs.usgs.gov/ds/0912/downloads/	Kinney, S.A., Scott, D.C., Osmonson, L.M., and Luppens, J.A , 2015, Geospatial data for coal beds in the Powder River Basin, Wyoming and Montana: U.S. Geological Survey Data Series 912, 7 p, GIS database, http://dx.doi.org/10.3133/ds912.
Powder_River_Basin_Ucross_Coal_Bed_Thickness_USGS	Geology	Secondary		1	Spatial (raster)	File GeoDatabase Raster Dataset, .tiff	United States Geological Survey	https://pubs.usgs.gov/ds/0912/downloads/	Kinney, S.A., Scott, D.C., Osmonson, L.M., and Luppens, J.A , 2015, Geospatial data for coal beds in the Powder River Basin, Wyoming and Montana: U.S. Geological Survey Data Series 912, 7 p, GIS database, http://dx.doi.org/10.3133/ds912.
Powder_River_Basin_Upper_Canyon_Cox_Coal_Bed_Overburden_USGS	Geology	Secondary		1	Spatial (raster)	File GeoDatabase Raster Dataset, .tiff	United States Geological Survey	https://pubs.usgs.gov/ds/0912/downloads/	Kinney, S.A., Scott, D.C., Osmonson, L.M., and Luppens, J.A , 2015, Geospatial data for coal beds in the Powder River Basin, Wyoming and Montana: U.S. Geological Survey Data Series 912, 7 p, GIS database, http://dx.doi.org/10.3133/ds912.
Powder_River_Basin_Upper_Canyon_Cox_Coal_Bed_Reliability_USGS	Geology	Secondary		1	Spatial (raster)	File GeoDatabase Raster Dataset, .tiff	United States Geological Survey	https://pubs.usgs.gov/ds/0912/downloads/	Kinney, S.A., Scott, D.C., Osmonson, L.M., and Luppens, J.A , 2015, Geospatial data for coal beds in the Powder River Basin, Wyoming and Montana: U.S. Geological Survey Data Series 912, 7 p, GIS database, http://dx.doi.org/10.3133/ds912.
Powder_River_Basin_Upper_Canyon_Cox_Coal_Bed_Thickness_USGS	Geology	Secondary		1	Spatial (raster)	File GeoDatabase Raster Dataset, .tiff	United States Geological Survey	https://pubs.usgs.gov/ds/0912/downloads/	Kinney, S.A., Scott, D.C., Osmonson, L.M., and Luppens, J.A , 2015, Geospatial data for coal beds in the Powder River Basin, Wyoming and Montana: U.S. Geological Survey Data Series 912, 7 p, GIS database, http://dx.doi.org/10.3133/ds912.
Powder_River_Basin_Upper_Felix_Coal_Bed_Overburden_USGS	Geology	Secondary		1	Spatial (raster)	File GeoDatabase Raster Dataset, .tiff	United States Geological Survey	https://pubs.usgs.gov/ds/0912/downloads/	Kinney, S.A., Scott, D.C., Osmonson, L.M., and Luppens, J.A , 2015, Geospatial data for coal beds in the Powder River Basin, Wyoming and Montana: U.S. Geological Survey Data Series 912, 7 p, GIS database, http://dx.doi.org/10.3133/ds912.
Powder_River_Basin_Upper_Felix_Coal_Bed_Reliability_USGS	Geology	Secondary		1	Spatial (raster)	File GeoDatabase Raster Dataset, .tiff	United States Geological Survey	https://pubs.usgs.gov/ds/0912/downloads/	Kinney, S.A., Scott, D.C., Osmonson, L.M., and Luppens, J.A , 2015, Geospatial data for coal beds in the Powder River Basin, Wyoming and Montana: U.S. Geological Survey Data Series 912, 7 p, GIS database, http://dx.doi.org/10.3133/ds912.
Powder_River_Basin_Upper_Felix_Coal_Bed_Thickness_USGS	Geology	Secondary		1	Spatial (raster)	File GeoDatabase Raster Dataset, .tiff	United States Geological Survey	https://pubs.usgs.gov/ds/0912/downloads/	Kinney, S.A., Scott, D.C., Osmonson, L.M., and Luppens, J.A , 2015, Geospatial data for coal beds in the Powder River Basin, Wyoming and Montana: U.S. Geological Survey Data Series 912, 7 p, GIS database, http://dx.doi.org/10.3133/ds912.
Powder_River_Basin_Upper_Ferry_Coal_Bed_Overburden_USGS	Geology	Secondary		1	Spatial (raster)	File GeoDatabase Raster Dataset, .tiff	United States Geological Survey	https://pubs.usgs.gov/ds/0912/downloads/	Kinney, S.A., Scott, D.C., Osmonson, L.M., and Luppens, J.A , 2015, Geospatial data for coal beds in the Powder River Basin, Wyoming and Montana: U.S. Geological Survey Data Series 912, 7 p, GIS database, http://dx.doi.org/10.3133/ds912.
Powder_River_Basin_Upper_Ferry_Coal_Bed_Reliability_USGS	Geology	Secondary		1	Spatial (raster)	File GeoDatabase Raster Dataset, .tiff	United States Geological Survey	https://pubs.usgs.gov/ds/0912/downloads/	Kinney, S.A., Scott, D.C., Osmonson, L.M., and Luppens, J.A , 2015, Geospatial data for coal beds in the Powder River Basin, Wyoming and Montana: U.S. Geological Survey Data Series 912, 7 p, GIS database, http://dx.doi.org/10.3133/ds912.
Powder_River_Basin_Upper_Ferry_Coal_Bed_Thickness_USGS	Geology	Secondary		1	Spatial (raster)	File GeoDatabase Raster Dataset, .tiff	United States Geological Survey	https://pubs.usgs.gov/ds/0912/downloads/	Kinney, S.A., Scott, D.C., Osmonson, L.M., and Luppens, J.A , 2015, Geospatial data for coal beds in the Powder River Basin, Wyoming and Montana: U.S. Geological Survey Data Series 912, 7 p, GIS database, http://dx.doi.org/10.3133/ds912.
Powder_River_Basin_Upper_Healy_Coal_Bed_Overburden_USGS	Geology	Secondary		1	Spatial (raster)	File GeoDatabase Raster Dataset, .tiff	United States Geological Survey	https://pubs.usgs.gov/ds/0912/downloads/	Kinney, S.A., Scott, D.C., Osmonson, L.M., and Luppens, J.A , 2015, Geospatial data for coal beds in the Powder River Basin, Wyoming and Montana: U.S. Geological Survey Data Series 912, 7 p, GIS database, http://dx.doi.org/10.3133/ds912.
Powder_River_Basin_Upper_Healy_Coal_Bed_Reliability_USGS	Geology	Secondary		1	Spatial (raster)	File GeoDatabase Raster Dataset, .tiff	United States Geological Survey	https://pubs.usgs.gov/ds/0912/downloads/	Kinney, S.A., Scott, D.C., Osmonson, L.M., and Luppens, J.A , 2015, Geospatial data for coal beds in the Powder River Basin, Wyoming and Montana: U.S. Geological Survey Data Series 912, 7 p, GIS database, http://dx.doi.org/10.3133/ds912.
Powder_River_Basin_Upper_Healy_Coal_Bed_Thickness_USGS	Geology	Secondary		1	Spatial (raster)	File GeoDatabase Raster Dataset, .tiff	United States Geological Survey	https://pubs.usgs.gov/ds/0912/downloads/	Kinney, S.A., Scott, D.C., Osmonson, L.M., and Luppens, J.A , 2015, Geospatial data for coal beds in the Powder River Basin, Wyoming and Montana: U.S. Geological Survey Data Series 912, 7 p, GIS database, http://dx.doi.org/10.3133/ds912.
Powder_River_Basin_Upper_Otter_Coal_Bed_Overburden_USGS	Geology	Secondary		1	Spatial (raster)	File GeoDatabase Raster Dataset, .tiff	United States Geological Survey	https://pubs.usgs.gov/ds/0912/downloads/	Kinney, S.A., Scott, D.C., Osmonson, L.M., and Luppens, J.A , 2015, Geospatial data for coal beds in the Powder River Basin, Wyoming and Montana: U.S. Geological Survey Data Series 912, 7 p, GIS database, http://dx.doi.org/10.3133/ds912.
Powder_River_Basin_Upper_Otter_Coal_Bed_Reliability_USGS	Geology	Secondary		1	Spatial (raster)	File GeoDatabase Raster Dataset, .tiff	United States Geological Survey	https://pubs.usgs.gov/ds/0912/downloads/	Kinney, S.A., Scott, D.C., Osmonson, L.M., and Luppens, J.A , 2015, Geospatial data for coal beds in the Powder River Basin, Wyoming and Montana: U.S. Geological Survey Data Series 912, 7 p, GIS database, http://dx.doi.org/10.3133/ds912.
Powder_River_Basin_Upper_Otter_Coal_Bed_Thickness_USGS	Geology	Secondary		1	Spatial (raster)	File GeoDatabase Raster Dataset, .tiff	United States Geological Survey	https://pubs.usgs.gov/ds/0912/downloads/	Kinney, S.A., Scott, D.C., Osmonson, L.M., and Luppens, J.A , 2015, Geospatial data for coal beds in the Powder River Basin, Wyoming and Montana: U.S. Geological Survey Data Series 912, 7 p, GIS database, http://dx.doi.org/10.3133/ds912.
Powder_River_Basin_Upper_Rosebud_S1_Coal_Bed_Overburden_USGS	Geology	Secondary		1	Spatial (raster)	File GeoDatabase Raster Dataset, .tiff	United States Geological Survey	https://pubs.usgs.gov/ds/0912/downloads/	Kinney, S.A., Scott, D.C., Osmonson, L.M., and Luppens, J.A , 2015, Geospatial data for coal beds in the Powder River Basin, Wyoming and Montana: U.S. Geological Survey Data Series 912, 7 p, GIS database, http://dx.doi.org/10.3133/ds912.
Powder_River_Basin_Upper_Rosebud_S1_Coal_Bed_Reliability_USGS	Geology	Secondary		1	Spatial (raster)	File GeoDatabase Raster Dataset, .tiff	United States Geological Survey	https://pubs.usgs.gov/ds/0912/downloads/	Kinney, S.A., Scott, D.C., Osmonson, L.M., and Luppens, J.A , 2015, Geospatial data for coal beds in the Powder River Basin, Wyoming and Montana: U.S. Geological Survey Data Series 912, 7 p, GIS database, http://dx.doi.org/10.3133/ds912.
Powder_River_Basin_Upper_Rosebud_S1_Coal_Bed_Thickness_USGS	Geology	Secondary		1	Spatial (raster)	File GeoDatabase Raster Dataset, .tiff	United States Geological Survey	https://pubs.usgs.gov/ds/0912/downloads/	Kinney, S.A., Scott, D.C., Osmonson, L.M., and Luppens, J.A , 2015, Geospatial data for coal beds in the Powder River Basin, Wyoming and Montana: U.S. Geological Survey Data Series 912, 7 p, GIS database, http://dx.doi.org/10.3133/ds912.
Powder_River_Basin_Upper_Smith_Coal_Bed_Overburden_USGS	Geology	Secondary		1	Spatial (raster)	File GeoDatabase Raster Dataset, .tiff	United States Geological Survey	https://pubs.usgs.gov/ds/0912/downloads/	Kinney, S.A., Scott, D.C., Osmonson, L.M., and Luppens, J.A , 2015, Geospatial data for coal beds in the Powder River Basin, Wyoming and Montana: U.S. Geological Survey Data Series 912, 7 p, GIS database, http://dx.doi.org/10.3133/ds912.
Powder_River_Basin_Upper_Smith_Coal_Bed_Reliability_USGS	Geology	Secondary		1	Spatial (raster)	File GeoDatabase Raster Dataset, .tiff	United States Geological Survey	https://pubs.usgs.gov/ds/0912/downloads/	Kinney, S.A., Scott, D.C., Osmonson, L.M., and Luppens, J.A , 2015, Geospatial data for coal beds in the Powder River Basin, Wyoming and Montana: U.S. Geological Survey Data Series 912, 7 p, GIS database, http://dx.doi.org/10.3133/ds912.
Powder_River_Basin_Upper_Smith_Coal_Bed_Thickness_USGS	Geology	Secondary		1	Spatial (raster)	File GeoDatabase Raster Dataset, .tiff	United States Geological Survey	https://pubs.usgs.gov/ds/0912/downloads/	Kinney, S.A., Scott, D.C., Osmonson, L.M., and Luppens, J.A , 2015, Geospatial data for coal beds in the Powder River Basin, Wyoming and Montana: U.S. Geological Survey Data Series 912, 7 p, GIS database, http://dx.doi.org/10.3133/ds912.
Powder_River_Basin_Upper_Stag_Coal_Bed_Overburden_USGS	Geology	Secondary		1	Spatial (raster)	File GeoDatabase Raster Dataset, .tiff	United States Geological Survey	https://pubs.usgs.gov/ds/0912/downloads/	Kinney, S.A., Scott, D.C., Osmonson, L.M., and Luppens, J.A , 2015, Geospatial data for coal beds in the Powder River Basin, Wyoming and Montana: U.S. Geological Survey Data Series 912, 7 p, GIS database, http://dx.doi.org/10.3133/ds912.
Powder_River_Basin_Upper_Stag_Coal_Bed_Reliability_USGS	Geology	Secondary		1	Spatial (raster)	File GeoDatabase Raster Dataset, .tiff	United States Geological Survey	https://pubs.usgs.gov/ds/0912/downloads/	Kinney, S.A., Scott, D.C., Osmonson, L.M., and Luppens, J.A , 2015, Geospatial data for coal beds in the Powder River Basin, Wyoming and Montana: U.S. Geological Survey Data Series 912, 7 p, GIS database, http://dx.doi.org/10.3133/ds912.
Powder_River_Basin_Upper_Stag_Coal_Bed_Thickness_USGS	Geology	Secondary		1	Spatial (raster)	File GeoDatabase Raster Dataset, .tiff	United States Geological Survey	https://pubs.usgs.gov/ds/0912/downloads/	Kinney, S.A., Scott, D.C., Osmonson, L.M., and Luppens, J.A , 2015, Geospatial data for coal beds in the Powder River Basin, Wyoming and Montana: U.S. Geological Survey Data Series 912, 7 p, GIS database, http://dx.doi.org/10.3133/ds912.
Powder_River_Basin_Upper_Witham_Coal_Bed_Overburden_USGS	Geology	Secondary		1	Spatial (raster)	File GeoDatabase Raster Dataset, .tiff	United States Geological Survey	https://pubs.usgs.gov/ds/0912/downloads/	Kinney, S.A., Scott, D.C., Osmonson, L.M., and Luppens, J.A , 2015, Geospatial data for coal beds in the Powder River Basin, Wyoming and Montana: U.S. Geological Survey Data Series 912, 7 p, GIS database, http://dx.doi.org/10.3133/ds912.
Powder_River_Basin_Upper_Witham_Coal_Bed_Reliability_USGS	Geology	Secondary		1	Spatial (raster)	File GeoDatabase Raster Dataset, .tiff	United States Geological Survey	https://pubs.usgs.gov/ds/0912/downloads/	Kinney, S.A., Scott, D.C., Osmonson, L.M., and Luppens, J.A , 2015, Geospatial data for coal beds in the Powder River Basin, Wyoming and Montana: U.S. Geological Survey Data Series 912, 7 p, GIS database, http://dx.doi.org/10.3133/ds912.
Powder_River_Basin_Upper_Witham_Coal_Bed_Thickness_USGS	Geology	Secondary		1	Spatial (raster)	File GeoDatabase Raster Dataset, .tiff	United States Geological Survey	https://pubs.usgs.gov/ds/0912/downloads/	Kinney, S.A., Scott, D.C., Osmonson, L.M., and Luppens, J.A , 2015, Geospatial data for coal beds in the Powder River Basin, Wyoming and Montana: U.S. Geological Survey Data Series 912, 7 p, GIS database, http://dx.doi.org/10.3133/ds912.
Powder_River_Basin_Werner_Cook_Coal_Bed_Overburden_USGS	Geology	Secondary		1	Spatial (raster)	File GeoDatabase Raster Dataset, .tiff	United States Geological Survey	https://pubs.usgs.gov/ds/0912/downloads/	Kinney, S.A., Scott, D.C., Osmonson, L.M., and Luppens, J.A , 2015, Geospatial data for coal beds in the Powder River Basin, Wyoming and Montana: U.S. Geological Survey Data Series 912, 7 p, GIS database, http://dx.doi.org/10.3133/ds912.
Powder_River_Basin_Werner_Cook_Coal_Bed_Reliability_USGS	Geology	Secondary		1	Spatial (raster)	File GeoDatabase Raster Dataset, .tiff	United States Geological Survey	https://pubs.usgs.gov/ds/0912/downloads/	Kinney, S.A., Scott, D.C., Osmonson, L.M., and Luppens, J.A , 2015, Geospatial data for coal beds in the Powder River Basin, Wyoming and Montana: U.S. Geological Survey Data Series 912, 7 p, GIS database, http://dx.doi.org/10.3133/ds912.
Powder_River_Basin_Werner_Cook_Coal_Bed_Thickness_USGS	Geology	Secondary		1	Spatial (raster)	File GeoDatabase Raster Dataset, .tiff	United States Geological Survey	https://pubs.usgs.gov/ds/0912/downloads/	Kinney, S.A., Scott, D.C., Osmonson, L.M., and Luppens, J.A , 2015, Geospatial data for coal beds in the Powder River Basin, Wyoming and Montana: U.S. Geological Survey Data Series 912, 7 p, GIS database, http://dx.doi.org/10.3133/ds912.
Powder_River_Basin_Wyodak_Anderson_Coal_Zone_Overburden_USGS	Geology	Secondary		2077	Spatial (vector)	Feature class, .shp	United States Geological Survey	https://pubs.usgs.gov/of/2012/1205/Downloads/	East, J.A., 2013, Coal fields of the conterminous United States—National Coal Resource Assessment updated version: U.S. Geological Survey Open-File Report 2012–1205, one sheet, scale 1:5,000,000, available at http://pubs.usgs.gov/of/2012/1205/.
Powder_River_Basin_Wyodak_Anderson_Coal_Zone_Thickness_USGS	Geology	Secondary		1242	Spatial (vector)	Feature class, .shp	United States Geological Survey	https://pubs.usgs.gov/of/2012/1205/Downloads/	East, J.A., 2013, Coal fields of the conterminous United States—National Coal Resource Assessment updated version: U.S. Geological Survey Open-File Report 2012–1205, one sheet, scale 1:5,000,000, available at http://pubs.usgs.gov/of/2012/1205/.
Power_Plant_ByProductsType_2011_2016	Infrastructure network	Processed		504	Spatial (vector)	Feature class, .csv	United States Energy Information Administration	https://www.eia.gov/electricity/data/eia923/; https://www.eia.gov/electricity/data/eia860/
Power_Plant_Consumption_2011_2016	Infrastructure network	Processed	Physical Unit Label	636	Spatial (vector)	Feature class, .shp	United States Energy Information Administration	https://www.eia.gov/electricity/data/eia923/; https://www.eia.gov/electricity/data/eia860/
Power_Plant_Deliveries_and_ByProducts_2011_2016	Infrastructure network	Processed		505	Spatial (vector)	Feature class, .shp	United States Energy Information Administration	https://www.eia.gov/electricity/data/eia923/; https://www.eia.gov/electricity/data/eia860/
Power_Plant_Deliveries_by_Coal_Source_Region_2011_2016	Infrastructure network	Processed		504	Spatial (vector)	Feature class, .shp	United States Energy Information Administration	https://www.eia.gov/electricity/data/eia923/; https://www.eia.gov/electricity/data/eia860/
Power_Plant_Stockpiles_2011_2016	Infrastructure network	Processed		616	Spatial (vector)	Feature class, .shp	United States Energy Information Administration	https://www.eia.gov/electricity/data/eia923/; https://www.eia.gov/electricity/data/eia860/
PRB_Trace_elements_Stratigraphy_USGS	Samples original	Secondary		3754	Spatial (vector)	Feature class, .shp	United States Geological Survey	https://certmapper.cr.usgs.gov/geoportal/catalog/search/resource/details.page?uuid=%7B69BD6E6C-A9E6-488D-8232-019237BFFF6B%7D	Team, F.U.C.A., 1999. 1999 resource assessment of selected Tertiary coal beds and zones in the northern Rocky Mountains and Great Plains region (No. 1625-A). US Geological Survey.
Produced_waters_coal_geochem_USGS	Geochemistry	Secondary	LITHOLOGY	3450	Spatial (vector)	Feature class, .csv	United States Geological Survey	https://www.sciencebase.gov/catalog/item/59d25d63e4b05fe04cc235f9	Blondes, M.S., Gans, K.D., Engle, M.A., Kharaka, Y.K., Reidy, M.E., Saraswathula, V., Thordsen, J.J., Rowan, E.L., and Morrissey, E.A., 2018, U.S. Geological Survey National Produced Waters Geochemical Database (ver. 2.3, January 2018): U.S. Geological Survey data release, https://doi.org/10.5066/F7J964W8.
Samples_All	Samples integrated	Processed		36216	Table	File GeoDatabase Table, .csv	See "Samples original" datasets	See "Samples original" datasets
Samples_spatial	Samples integrated	Processed		28560	Spatial (vector)	Feature class, .csv	See "Samples original" datasets	See "Samples original" datasets
TX_Coal_mining_site_areas_TRC	Infrastructure	Secondary		369	Spatial (vector)	Feature class, .shp	Texas Railroad Commission	https://www.rrc.state.tx.us/surface-mining/historical-coal-mining/mining-regions-fields-and-sites/
TX_Coal_mining_sites_TRC	Infrastructure	Secondary		353	Spatial (vector)	Feature class, .shp	Texas Railroad Commission	https://www.rrc.state.tx.us/surface-mining/historical-coal-mining/mining-regions-fields-and-sites/
Western_US_Basins_vitrinite_reflectance	Geochemistry	Secondary		84	Table	File GeoDatabase Table, .csv	United States Geological Survey	https://energy.usgs.gov/RegionalStudies/PowderRiverBasin.aspx#3832418-data	Pontolillo, J. and Stanton, R.W., 1994a, “Vitrinite Reflectance Variations in Paleocene and Eocene Coals of the Powder River, Williston, Hanna, Bighorn, and Bull Mountain Basins, U.S.A., In: Abstracts of the 11th Annual Meeting of The Society for Organic Petrology, September 25-30, 1994, Jackson, Wyoming, p. 82-84.
Williston_Basin_Beulah_Zap_Coal_Zone_Overburden_USGS	Geology	Secondary		190	Spatial (vector)	Feature class, .shp	United States Geological Survey	https://pubs.usgs.gov/of/2012/1205/Downloads/	East, J.A., 2013, Coal fields of the conterminous United States—National Coal Resource Assessment updated version: U.S. Geological Survey Open-File Report 2012–1205, one sheet, scale 1:5,000,000, available at http://pubs.usgs.gov/of/2012/1205/.
Williston_Basin_Beulah_Zap_Coal_Zone_Thickness_USGS	Geology	Secondary		380	Spatial (vector)	Feature class, .shp	United States Geological Survey	https://pubs.usgs.gov/of/2012/1205/Downloads/	East, J.A., 2013, Coal fields of the conterminous United States—National Coal Resource Assessment updated version: U.S. Geological Survey Open-File Report 2012–1205, one sheet, scale 1:5,000,000, available at http://pubs.usgs.gov/of/2012/1205/.
Williston_Basin_Hagel_Coal_Zone_Overburden_USGS	Geology	Secondary		160	Spatial (vector)	Feature class, .shp	United States Geological Survey	https://pubs.usgs.gov/of/2012/1205/Downloads/	East, J.A., 2013, Coal fields of the conterminous United States—National Coal Resource Assessment updated version: U.S. Geological Survey Open-File Report 2012–1205, one sheet, scale 1:5,000,000, available at http://pubs.usgs.gov/of/2012/1205/.
Williston_Basin_Hagel_Coal_Zone_Thickness_USGS	Geology	Secondary		329	Spatial (vector)	Feature class, .shp	United States Geological Survey	https://pubs.usgs.gov/of/2012/1205/Downloads/	East, J.A., 2013, Coal fields of the conterminous United States—National Coal Resource Assessment updated version: U.S. Geological Survey Open-File Report 2012–1205, one sheet, scale 1:5,000,000, available at http://pubs.usgs.gov/of/2012/1205/.
Williston_Basin_Hansen_Coal_Zone_Overburden_USGS	Geology	Secondary		403	Spatial (vector)	Feature class, .shp	United States Geological Survey	https://pubs.usgs.gov/of/2012/1205/Downloads/	East, J.A., 2013, Coal fields of the conterminous United States—National Coal Resource Assessment updated version: U.S. Geological Survey Open-File Report 2012–1205, one sheet, scale 1:5,000,000, available at http://pubs.usgs.gov/of/2012/1205/.
Williston_Basin_Hansen_Coal_Zone_Thickness_USGS	Geology	Secondary		74	Spatial (vector)	Feature class, .shp	United States Geological Survey	https://pubs.usgs.gov/of/2012/1205/Downloads/	East, J.A., 2013, Coal fields of the conterminous United States—National Coal Resource Assessment updated version: U.S. Geological Survey Open-File Report 2012–1205, one sheet, scale 1:5,000,000, available at http://pubs.usgs.gov/of/2012/1205/.
Williston_Basin_Harmon_Coal_Zone_Overburden_USGS	Geology	Secondary		88	Spatial (vector)	Feature class, .shp	United States Geological Survey	https://pubs.usgs.gov/of/2012/1205/Downloads/	East, J.A., 2013, Coal fields of the conterminous United States—National Coal Resource Assessment updated version: U.S. Geological Survey Open-File Report 2012–1205, one sheet, scale 1:5,000,000, available at http://pubs.usgs.gov/of/2012/1205/.
Williston_Basin_Harmon_Coal_Zone_Thickness_USGS	Geology	Secondary		93	Spatial (vector)	Feature class, .shp	United States Geological Survey	https://pubs.usgs.gov/of/2012/1205/Downloads/	East, J.A., 2013, Coal fields of the conterminous United States—National Coal Resource Assessment updated version: U.S. Geological Survey Open-File Report 2012–1205, one sheet, scale 1:5,000,000, available at http://pubs.usgs.gov/of/2012/1205/.
WY_Coal_samples_WSGS	Samples original	Processed	Deposit_type_category	7	Spatial (vector)	Feature class, .shp	Wyoming State Geological Survey	https://www.wsgs.wyo.gov/minerals/rare-earths	Sutherland, W.M., and Cola, E.C., 2016, A comprehensive report on rare earth elements in Wyoming: Wyoming State Geological Survey Report of Investigations 71, 137 p.
