# Supplementary material for: A database and framework for carbon ore resources and associated supply chain data
Source: Data Brief. 2021 Dec 25;40:107761. doi: 10.1016/j.dib.2021.107761 (PMC8718727; doi:10.1016/j.dib.2021.107761)
Supplement: Supplementary file 3 [file mmc3.xlsx]

## Sheet: Samples_All
Field name	Description
OBJECTID	An automatically assigned unique, not null integer field used to uniquely identify rows in tables in a geodatabase.
CORD_ID	Unique identification number assigned to individual coal related sample records within the CORD.
Sample_ID	Sample identification number from originally sourced dataset.
Sample_Description	General description of coal related sample record.
Location_Detail	Location description of coal related sample record.
Sample_Type	Original source of sample (ex. channel, grab, drill core, road cut).
Collection_Date	Date of sample collection. No specific format.
Collector	Name of sample collector.
Analysis_Description	Description of information related to sample analysis (ex. as received, raw, etc.).
Analysis_Type	Type of analytical technique used to analyze sample.
Analytical_Labs	Name of laboratary or related information where analysis was conducted.
Analysis_Date	Date of analysis. No specific format.
Submit_Date	Data sample was submitted to lab for analysis. No specific format.
Mine_Power_Plant	Name of associated mine or power plant.
Province	Name of coal province.
Region	Name of coal source region or basin.
Field	Name or identification number of field related to sample record.
Formation	Name of geologic formation associated with sample record.
Group	Name of geologic group associated with sample record.
Member	Name of geologic member associated with sample record.
Bed	Name of coal bed associated with sample record.
Coal_Zone	Name of coal zone (ex. Underclay, roof, parting, etc.) associated with sample record.
Strat_ID	Identification number related stratigraphic data in related tables.
Apparent_Rank	Standardized classification of coal rank.
Estimated_Rank	Classification of coal rank by field collector.
State	State in which sample is located.
County	County in which sample is located.
System	Chronostratigraphic unit of the samples geologic age.
Series_Epoch	Chronostratigraphic or geochronologic unit of the samples geologic age.
Drill_Core_No	Drill core number associatd with sample.
Point_ID	Field number assigned by the collector or submitter of the sample or realted identification number to other tables.
Latitude	Latitude coordinates in decimal degrees.
Longitude	Longitude coordinates in decimal degrees.
Datum	Datum of the orginal dataset.
Surf_elev_ft	Surface elevation (feet) relative to sea level at location of sample.
Sample_elev_ft	Elevation (feet) of sample relative to sea level or difference from surface elevation.
Thickness_in	Thickness (inches) of the associated coal bed/seam.
Depth_cm	Depth (cm) of the sample relative to the surface.
Depth_in	Depth (inches) of the sample relative to the surface.
Data_orig_name	Name of original dataset.
Source_org	Name of source organization.
Literature	Reference to publications associated with sample record.
Comments	Any comments or other relevant information to sample record.
Orig_url	Hyperlink to original data source.
Air_dry_loss_pct	Percentage loss in mass of original sample after air drying.
Air_dry_loss_pct_Q	Qualifier for percentage loss in mass of original sample after air drying.
Ash_as_received_pct	Ash yield as received (percent).
Ash_dry_yield_pct	Ash yield on a dry basis (percent).
Ash_dry_yield_pct_Q	Qualifier for ash yield on a dry basis.
Ash_yield_525C_pct	Ash yield obtained at 525 degrees Celsius (percent).
Ash_yield_750C_pct	Ash yield obtained at 750 degrees Celsius (percent).
Ash_yield_dry_pct	Ash yield on a dry basis (percent).
Ash_yield_pct	Ash yield (percent).
Ash_yield_pct_ad	Ash yield on an air-dryed basis (percent).
Ash_yield_pct_Q	Qualifier for Ash yield.
Fixed_C_dry_af_pct	Fixed Carbon content on a dry ash-free basis (percent).
Fixed_C_dry_mmf	Fixed Carbon content on a dry mineral-matter-free basis (percent).
Fixed_C_dry_mmf_Q	Qualifier for Fixed Carbon content on a dry mineral-matter-free basis.
Fixed_C_dry_pct	Fixed Carbon content on a dry basis (percent).
Fixed_C_pct	Fixed Carbon content (percent).
Fixed_C_pct_Q	Qualifier for Fixed Carbon content.
Moisture_as_received_pct	Moisture content (by weight) as received (percent).
Moisture_as_received_pct_Q	Qualifier for moisture content (by weight) as received.
Moisture_ash_free_btu	Calorific value on a moisure and ash free basis (Btu/lb).
Moisture_ash_free_btu_Q	Qualifier for calorific value on a moisture and ash free basis.
Remnant_moisture_pct	Moisture of sample at time of United States Geological Survey analysis.
Remnant_moisture_pct_Q	Qualifier for remnant moisture.
Residual_moisture_pct	Moisture remaining in sample after air drying.
Residual_moisture_pct_Q	Qualifier for residual moisture.
Emoisture_pct	Equilibrium moisture content (percent).
Emoisture_pct_Q	Qualifier for Equilibrium moisture content.
Total_Moisture_pct	Total moisture content (percent).
VM_dry_mmf	Volatile Matter content on a dry mineral-matter-free basis (percent).
VM_dry_mmf_Q	Percentage of Volatile Matter content on a dry mineral-matter-free basis.
VM_dry_pct	Volatile Matter content on a dry basis (percent).
Volatile_matter_pct	Volatile matter content (percent).
Volatile_matter_Q	Qualifier for Volatile matter content.
Proximate_Validation	Reliability of the proximate results as well as the ultimate carbon and hydrogen (see USGS COALQUAL). 1. ACCEPTABLE: designation of results that fall in the range of 0.0‒0.5. 2. SUSPECT: designation of results that do not fall in the range of 0.0‒0.5.
C_dry_af_pct	Carbon content on a dry ash-free basis (percent).
C_dry_pct	Carbon content on d dry basis (percent).
C_pct	Carbon content (percent).
C_pct_Q	Qualifier for Carbon content.
Organic_C_pct	Organic Carbon content (percent).
Organic_C_pct_Q	Qualifier for Organic Carbon content.
H_dry_af_pct	Hydrogen content on a dry ash-free basis (percent).
H_dry_pct	Hydrogen content on a dry basis (percent).
H_H2O_pct	Hydrogen content with water present (percent).
H_no_H2O_pct	Hydrogen content excluding water (percent).
H_pct	Hydrogen content (percent).
H_pct_H20	Hydrogen content in water (percent).
H_pct_Q	Qualifier for Hydrogen content.
O_dry_af_pct	Oxygen content on a dry ash-free basis (percent).
O_dry_pct	Oxygen content on a dry basis (percent).
O_H2O_pct	Hydrogen content with water present (percent).
O_no_H2O_pct	Oxygen content excluding water (percent).
O_pct	Oxygen content (percent).
O_pct_Q	Qualifier for Oxygen content.
Organic_O_pct	Organic Oxygen content (percent).
N_dry_af_pct	Nitrogen content on a dry ash-free basis (percent).
N_dry_pct	Nitrogen content on a dry basis (percent).
N_pct	Nitrogen content (percent).
N_pct_Q	Qualifier for Nitrogen content.
Organic_S_dry_pct	Organic Sulfur content on a dry basis (percent).
Organic_S_pct	Organic Sulfur content (percent).
Organic_S_pct_Q	Qualifier for Organic Sulfur content.
Pyritic_S_dry_pct	Pyritic Sulfur content on a dry basis (percent).
Pyritic_S_pct	Pyritic Sulfur content (percent).
Pyritic_S_pct_Q	Qualifier for Pyritic Sulfur content.
FeS2	Pyritic content (unconfirmed units).
Sulfide_pct	Sulfide content (percent).
S_dry_af_pct	Sulfur content on a dry ash-free basis (percent).
S_dry_pct	Sulfur content on a dry basis (percent).
S_dry_total_pct	Total Sulfur content on a dry basis (percent).
S_pct	Percent Sulfur content.
S_pct_Q	Qualifier for percent Sulfur content.
S_total_pct	Total percent sulfur content.
Ultimate_Validation	Relative scale developed to rate the degree of agreement between the predicted and measured HHV results (see USGS COALQUAL): 1. EXCELLENT: HHV results are within 1 percent relative 2. GOOD: HHV results are within 2 percent relative 3. ACCEPTABE: HHV results are within 3 percent relative 4. INVESTIGATE: HHV results exceed 3 percent relative
Btu	Calorific value of coal sample (British thermal units).
Btu_Q	Qualifier for calorific value of coal sample (British thermal units).
Btu_dry_lb	Calorific value of coal sample on a dry, mineral-matter free basis (British thermal units per pound).
Btu_lb	Calorific value of coal sample (British thermal units per pound).
Btu_lb_ad	Calorific value of coal sample, as determined (British thermal units per pound).
Btu_lb_dry	Calorific value of coal sample on a dry-basis (British thermal units per pound).
Btu_lb_dry_af	Calorific value of coal sample on a dry, ash-free basis (British thermal units per pound).
Btu_lb_pct	Calorific value of coal sample (British thermal units per pound, percent is likely incorrect).
Btu_moist_mmf	Calorific value of coal sample on a moist, mineral-matter free basis (British thermal units).
Btu_moist_mmf_Q	Qualifier for calorific value of coal sample on a moist, mineral-matter free basis (British thermal units).
LOI_525C_pct	Percent Loss On Ignition at 525C.
LOI_750C_pct	Percent Loss On Ignition at 750C.
LOI_pct	Percent Loss On Ignition.
Ash_deform_oxid_temp	Ash (oxidation) deformation temperature (Fahrenheit).
Ash_deform_oxidizing_temp	Ash (oxidation) deformation temperature (Fahrenheit).
Ash_deform_red_temp	Ash (reducing) deformation temperature (Fahrenheit).
Ash_deform_temp	Ash deformation temperature (Fahrenheit).
Ash_deform_temp_Q	Qualifier for ash deformation temperature (Fahrenheit).
Ash_fluid_oxidizing_temp	Ash (oxidation) fluidizing temperature (Fahrenheit).
Ash_fluid_temp	Ash fluidizing temperature (Fahrenheit).
Ash_fluid_temp_Q	Qualifier for ash fluidizing temperature (Fahrenheit).
Ash_hemi_oxidizing_temp	Ash (oxidation) hemisphere temperature (Fahrenheit).
Ash_hemi_temp	Ash hemisphere temperature (Fahrenheit).
Ash_oxid_fluid_temp	Ash (oxidation) fluidizing temperature (Fahrenheit).
Ash_oxid_soft_temp	Ash (oxidation) softening temperature (Fahrenheit).
Ash_red_fluid_temp	Ash (reducing) fluidizing temperature (Fahrenheit).
Ash_red_soft_temp	Ash (reducing) softening temperature (Fahrenheit).
Ash_soft_oxidizing_temp	Ash (oxidation) softening temperature (Fahrenheit).
Ash_soft_temp	Ash softening temperature (Fahrenheit).
Ash_soft_temp_Q	Qualifier for ash softening temperature (Fahrenheit).
FSI	Free Swelling Index.
FSI_Q	Qualifier for Free Swelling Index.
HGI	Hardgrove Grindability Index. A measure of the relative ease with which a coal sample can be pulverized or ground to smaller sizes. HGI is on a scale from 30 to 100. High numbers are easy to grind; low numbers are difficult to grind.
HGI_Q	Qualifier for Hardgrove Grindability Index.
Estimated_grindability	Estimated measure of the relative ease with which a coal sample can be pulverized or ground to smaller sizes.
TMAX_C	The temperature (Celsius) during pyrolysis where maximum hydrocarbons are released.
TOC	Total organic carbon (percent).
Al2O3	Aluminum Oxide content (unconfirmed units).
Al2O3_pct	Aluminum Oxide content (percent).
Al2O3_pct_Q	Qualifier for Aluminum Oxide content.
BaO_pct	Barium Oxide content (percent).
CaCO3	Calcium Carbonate content (unconfirmed units).
CaO	Calcium Oxide content (unconfirmed units).
CaO_pct	Calcium Oxide content (percent).
CaO_pct_Q	Qualifier for Calcium Oxide content (percent).
Carbonate_C_pct	Calcium Carbonate content (percent).
Carbonate_C_pct_Q	Qualifier for Calcium Carbonate content (percent).
Carbonate_pct	Carbonate content (percent).
Cr2O3_pct	Chromium Oxide content (percent).
Fe2O3	Ferric Oxide content (unconfirmed units).
Fe2O3_pct	Ferric Oxide content (percent).
Fe2O3_pct_Q	Qualifier for Ferric Oxide content (percent).
FeTO3_pct	Total iron, as total iron oxide (percent).
K2O	Potassium Oxide content (unconfirmed units).
K2O_pct	Potassium Oxide content (percent).
K2O_pct_Q	Qualifier for Potassium Oxide content (percent)
MgO	Magnesium Oxide content (unconfirmed units).
MgO_pct	Magnesium Oxide content (percent).
MgO_pct_Q	Qualifier for Magnesium Oxide content (percent).
MgO2_pct	Magnesium Peroxide content (percent).
MnO_pct	Manganese Oxide content (percent).
MnO_pct_Q	Qualifier for Managanese Oxide content (percent).
MnO2_pct	Manganese Dioxide content (percent).
Na2O	Sodium Oxide content (unkown units).
Na2O_pct	Sodium Oxide content (percent).
Na2O_pct_Q	Qualifier for Sodium Oxide content (percent).
P2O5	Phosphorous Pentoxide content (unconfirmed units).
P2O5_pct	Phosphorous Pentoxide content (percent).
P2O5_pct_Q	Qulaifier for Phosphorous Pentoxide content (percent).
Silicate_pct	Silicate content (percent).
SiO2	Silicon Dioxide (Silica) content (unconfirmed units).
SiO2_pct	Silicon Dioxide (Silica) content (percent).
SiO2_pct_Q	Qualifier for Silicon Dioxide (Silica) content (percent).
SO3_pct	Sulfite content (percent).
SO3_pct_Q	Qualifier for Sulfite content (percent).
SO4_pct	Sulfate content (percent).
SrO_pct	Strontium Oxide content (percent).
Sulfate_S_dry_pct	Sulfate Sulfur content (percent) on a dry-basis.
Sulfate_S_pct	Sulfate Sulfur content (percent).
Sulfate_S_pct_Q	Qualifier for Sulfate Sulfur content (percent).
TiO2	Titanium Oxide content (unconfirmed units).
TiO2_pct	Titanium Oxide content (percent).
TiO2_pct_Q	Qualifier for Titanium Oxide content (percent).
Alginite_MF_pct	Alginite (mineral free maceral) fraction (percent). Organic matter derived from algae.
Alginite_pct	Alginite (maceral) fraction (percent). Organic matter derived from algae.
Collodetrinite_MF_pct	Collodetrinite (mineral free maceral) fraction (percent). Organic matter derived from mottled peat groundmass.
Collodetrinite_pct	Collodetrinite (maceral) fraction (percent). Organic matter derived from mottled peat groundmass.
Collotelinite_MF_pct	Collotelinite (mineral free maceral) fraction (percent). Organic matter derived from plant cell walls.
Collotelinite_pct	Collotelinite (maceral) fraction (percent). Organic matter derived from plant cell walls.
Corpogelinite_MF_pct	Corpogelinite (mineral free maceral) fraction (percent). Organic matter derived from humic gels.
Corpogelinite_pct	Corpogelinite (maceral) fraction (percent). Organic matter derived from humic gels.
Corpohuminite_MF_pct	Corpohuminite (mineral free maceral) fraction (percent).
Corpohuminite_pct	Corpohuminite (maceral) fraction (percent).
Cutinite	Cutinite (maceral) fraction (unconfirmed units). Organic matter derived from outer coatings of leaves, roots, and stems.
Cutinite_MF_pct	Cutinite (mineral free maceral) fraction (percent). Organic matter derived from outer coatings of leaves, roots, and stems.
Cutinite_pct	Cutinite (maceral) fraction (percent). Organic matter derived from outer coatings of leaves, roots, and stems.
Exinite	Exinite (maceral) fraction (unconfirmed units). Organic matter derived from spores and cuticle matter.
Exinite_pct	Exinite (maceral) fraction (percent). Organic matter derived from spores and cuticle matter.
Exsudatinite_MF_pct	Exsudatinite (mineral free maceral) fraction (percent). Derived from secondary crack-filling material formed from maturation after oil generation.
Exsudatinite_pct	Exsudatinite (maceral) fraction (percent). Derived from secondary crack-filling material formed from maturation after oil generation.
Fluorinite	Fluorinite (maceral) fraction (unconfirmed units). Derived from secondary crack-filling material formed from maturation after oil generation.
Funginite_MF_pct	Funginite (mineral free maceral) fraction (percent). Organic matter derived from funal spores and other fungal tissue.
Funginite_pct	Funginite (maceral) fraction (percent). Organic matter derived from funal spores and other fungal tissue.
Fusinite	Fusinite (maceral) fraction (unconfirmed units). Organic matter derived from carbonized plant cell walls.
Fusinite_MF_pct	Fusinite (mineral free maceral) fraction (percent). Organic matter derived from carbonized plant cell walls.
Fusinite_pct	Fusinite (maceral) fraction (percent). Organic matter derived from carbonized plant cell walls.
Gelinite_MF_pct	Gelinite (mineral free maceral) fraction (percent). Organic matter derived from amorphous humic mater in crack fillings.
Gelinite_pct	Gelinite (maceral) fraction (percent). Organic matter derived from amorphous humic mater in crack fillings.
Gieseler_dial	Geiseler plastometer measures the plastic properties of a coal through the use of a constant torque stirring apparatus. The rate of turning is expressed in dial divisions per minute at the maximum fluiditiy temperature.
Gieseler_max_fluidity	The temperature (Celsius) at which the maximum turn rate occurs using a Geiseler plastometer.
Gieseler_soft	The temperature (Celsius) at which initial softening occurs (turn rate of 0.5 dial divisions per minute) occurs using a Geiseler plastometer.
Gieseler_solid	The temperature (Celsius) at which the coal resolidifies (turn rate stops) using a Geiseler plastometer.
Humodetrinite_MF_pct	Humodetrinite (mineral free maceral) fraction (percent). Composed of fine humic fragments with a finely distributed gel between them.
Humodetrinite_pct	Humodetrinite (maceral) fraction (percent). Composed of fine humic fragments with a finely distributed gel between them.
Inertinite_pct	Inertinite (maceral group) fraction (percent). Composed of mainly oxidation products of other macerals.
Inertodetrinite	Inertodetrinite (maceral) fraction (unconfirmed units). Composed of tiny carbonized internite precurors.
Inertodetrinite_MF_pct	Inertodetrinite (mineral free maceral) fraction (unconfirmed units). Composed of tiny carbonized internite precurors.
Inertodetrinite_pct	Inertodetrinite (maceral) fraction (percent). Composed of tiny carbonized internite precurors.
Intertinite_total_pct	Total Intertinite (maceral group) fraction (percent). Composed of oxidized organic material or fossilized charcoal.
Liptinite_pct	Liptinite (maceral group) fraction (percent). Composed of spores, pollens, cuticles, and resins in the original plant material.
Liptinite_total_pct	Total Liptinite (maceral group) fraction (percent). Composed of spores, pollens, cuticles, and resins in the original plant material.
Liptodetrinite_MF_pct	Liptodetrinite (mineral free maceral) fraction (percent). Composed of fragments or degradation residues of liptinites.
Liptodetrinite_pct	Liptodetrinite (maceral) fraction (percent). Composed of fragments or degradation residues of liptinites.
Macrinite	Macrinite (maceral) fraction (unconfirmed units). Composed of dehydrated small, clumped peat matrix substances.
Macrinite_MF_pct	Macrinite (mineral free maceral) fraction (percent). Composed of dehydrated small, clumped peat matrix substances.
Macrinite_pct	Macrinite (maceral) fraction (percent). Composed of dehydrated small, clumped peat matrix substances.
Micrinite	Micrinite (maceral) fraction (unconfirmed units). Composed of secondary coalification residues of liptinitic substances.
Micrinite_MF_pct	Micrinite (mineral free maceral) fraction (percent). Composed of secondary coalification residues of liptinitic substances.
Micrinite_pct	Micrinite (maceral) fraction (percent). Composed of secondary coalification residues of liptinitic substances.
Min_matter_pct	Mineral matter content (percent).
Other_Liptinite	Other liptinite (maceral group) fraction (percent). Composed of spores, pollens, cuticles, and resins in the original plant material.
Other_Maceral_pct	Fraction of other macerals present (percent).
Other_minerals	Other minerals (unconfirmed units).
Pseudovitrinite_pct	Pseudovitrinite (maceral) fraction (percent). Superficially similar to virtinite but is higher in reflectance from polished surfaces in oil immersion.
PVRo_high	Maximum Pseudovitrinite (maceral) fraction (percent). Superficially similar to virtinite but is higher in reflectance from polished surfaces in oil immersion.
PVRo_low	Minimum Pseudovitrinite (maceral) fraction (percent). Superficially similar to virtinite but is higher in reflectance from polished surfaces in oil immersion.
PVRo_mean_max	Average maximum Pseudovitrinite (maceral) fraction (percent). Superficially similar to virtinite but is higher in reflectance from polished surfaces in oil immersion.
PVRo_range	Range in Pseudovitrinite (maceral) fraction (percent). Superficially similar to virtinite but is higher in reflectance from polished surfaces in oil immersion.
PVRo_st_dev	Standard deviation in Pseudovitrinite (maceral) fraction (percent). Superficially similar to virtinite but is higher in reflectance from polished surfaces in oil immersion.
Resinite	Resinite (maceral) fraction (unconfirmed units). Composed of plants resins, balsams, latexes, fat, and waxes.
Resinite_MF_pct	Resinite (mineral free maceral) fraction (percent). Composed of plants resins, balsams, latexes, fat, and waxes.
Resinite_pct	Resinite (maceral) fraction (percent). Composed of plants resins, balsams, latexes, fat, and waxes.
Ro	Vitrinite (maceral) reflectance. The proportion of incident light reflected from a polished vitrinite surface (percent).
Ro_high	Maximum Vitrinite (maceral) reflectance. The proportion of incident light reflected from a polished vitrinite surface (percent).
Ro_low	Minimum Vitrinite (maceral) reflectance. The proportion of incident light reflected from a polished vitrinite surface (percent).
Ro_max	Maximum Vitrinite (maceral) reflectance. The proportion of incident light reflected from a polished vitrinite surface (percent).
Ro_max_st_dev	Standard deviation of Maximum Vitrinite (maceral) reflectance. The proportion of incident light reflected from a polished vitrinite surface (percent).
Ro_mean	Average Vitrinite (maceral) reflectance. The proportion of incident light reflected from a polished vitrinite surface (percent).
Ro_mean_max	Average maximum Vitrinite (maceral) reflectance. The proportion of incident light reflected from a polished vitrinite surface (percent).
Ro_range	Range in Vitrinite (maceral) reflectance. The proportion of incident light reflected from a polished vitrinite surface (percent).
Ro_st_dev	Standard deviation in Vitrinite (maceral) reflectance. The proportion of incident light reflected from a polished vitrinite surface (percent).
Sclerotinite	Sclerotinite (maceral) fraction (unconfirmed units). Composed of the sclerotia of fungi or fungal spores characterized by a round or oval form.
Secretinite_MF_pct	Secretinite (mineral free maceral) fraction (percent). A non-cellular maceral of seed fern origin.
Secretinite_pct	Secretinite (maceral) fraction (percent). A non-cellular maceral of seed fern origin.
Semifusinite	Semifusinite (maceral) fraction (unconfirmed units). Composed of partly humified and dehydrated plant tissues.
Semifusinite_MF_pct	Semifusinite (mineral free maceral) fraction (percent). Composed of partly humified and dehydrated plant tissues.
Semifusinite_pct	Semifusinite (maceral) fraction (percent). Composed of partly humified and dehydrated plant tissues.
Semimacrinite_pct	Semimacrinite (maceral) fraction (percent). Composed of structureless ovoid bodes with the reflectance of semifusinite.
Specific_gravity	Ratio of the density of a coal to the density of a standard.
Sporinite	Sporinite (maceral) fraction (unconfirmed units). Composed of outer cell walls of plant spores and pollen.
Sporinite_MF_pct	Sporinite (mineral free maceral) fraction (percent). Composed of outer cell walls of plant spores and pollen.
Sporinite_pct	Sporinite (maceral) fraction (percent). Composed of outer cell walls of plant spores and pollen.
Suberinite_MF_pct	Suberinite (mineral free maceral) fraction (percent). Composed of fine subic fragments with a finely distributed gel between them.
Suberinite_pct	Suberinite (maceral) fraction (percent). Composed of fine subic fragments with a finely distributed gel between them.
Telinite_MF_pct	Telinite (mineral free maceral) fraction (percent). Composed of plant cell walls with visible structure.
Telinite_pct	Telinite (maceral) fraction (percent). Composed of plant cell walls with visible structure.
Textinite_MF_pct	Textinite (mineral free maceral) fraction (percent).
Textinite_pct	Textinite (maceral) fraction (percent).
Total_Inertinite	Total Inertinite (maceral group) fraction (percent).
Total_Liptinite	Total Liptinite (maceral group) fraction (percent).
Total_Vitrinite	Total Vitrinite (maceral group) fraction (percent).
Ulminite_MF_pct	Ulminite (mineral free maceral) fraction (percent). Composed of gelified plant cell walls.
Ulminite_pct	Ulminite (maceral) fraction (percent). Composed of gelified plant cell walls.
Vitrinite_A	Vitrinite reflectance type A (unconfirmed units).
Vitrinite_B	Vitrinite reflectance type B (unconfirmed units).
Vitrinite_pct	Vitrinite (maceral group) fraction (percent). Composed of partially gelled wood, bark, and roots.
Vitrinite_total_pct	Total Vitrinite (maceral group) fraction (percent). Composed of partially gelled wood, bark, and roots.
Vitrodetrinite_MF_pct	Vitrodetrinite (mineral free maceral) fraction (percent). Composed of small particles of plant attrius.
Vitrodetrinite_pct	Vitrodetrinite (maceral) fraction (percent). Composed of small particles of plant attrius.
VRo_high	Maximum Vitrinite (maceral) fraction (percent). Vitrinite reflectance is the proportion of incident light reflected from a polished vitrinite surface.
VRo_low	Minimum Vitrinite (maceral) fraction (percent). Vitrinite reflectance is the proportion of incident light reflected from a polished vitrinite surface.
Vro_mean_max	AVerage maximum Vitrinite (maceral) fraction (percent). Vitrinite reflectance is the proportion of incident light reflected from a polished vitrinite surface.
VRo_range	Range in Vitrinite (maceral) fraction (percent).Vitrinite reflectance is the proportion of incident light reflected from a polished vitrinite surface.
VRo_st_dev	Standard deViation in Vitrinite (maceral) fraction (percent). Vitrinite reflectance is the proportion of incident light reflected from a polished vitrinite surface.
Ag_ppm	Silver concentration (parts per million).
Ag_ppm_Q	Qualifier for Silver concentration (parts per million).
Al_pct	Aluminium concentration (percent).
Al_ppm	Aluminium concentration (parts per million).
Al_ppm_Q	Qualifier for Aluminium concentration (parts per million).
As_ppm	Arsenic concentration (parts per million).
As_ppm_Q	Qualifier for Arsenic concentration (parts per million).
Au_ppm	Gold concentration (parts per million).
Au_ppm_Q	Qualifier for Gold concentration (parts per million).
B_ppm	Boron concentration (parts per million).
B_ppm_Q	Qualifier for Boron concentration (parts per million).
Ba_ppm	Barium concentration (parts per million).
Ba_ppm_Q	Qualifier for Barium concentration (parts per million).
Be_ppm	Beryllium concentration (parts per million).
Be_ppm_Q	Qualifier for Beryllium concentration (parts per million).
Bi_ppm	Bismuth concentration (parts per million).
Bi_ppm_Q	Qualifier for Bismuth concentration (parts per million).
Br_ppm	Bromine concentration (parts per million).
Br_ppm_Q	Qualifier for Bromine concentration (parts per million).
Ca_pct	Calcium concentration (percent).
Ca_ppm	Calcium concentration (parts per million).
Ca_ppm_Q	Qualifier for Calcium concentration (parts per million).
Cd_ppm	Cadmium concentration (parts per million).
Cd_ppm_Q	Qualifier for Cadmium concentration (parts per million).
Ce_ppm	Cerium concentration (parts per million).
Ce_ppm_Q	Qualifier for Cerium concentration (parts per million).
Cl_dry_pct	Chlorine concentration (percent) on a dry-basis.
Cl_pct	Chlorine concentration (percent).
Cl_ppm	Chlorine concentration (parts per million).
Cl_ppm_Q	Qualifier for Chlorine concentration (parts per million).
Co_ppm	Cobalt concentration (parts per million).
Co_ppm_Q	Qualifier for Cobalt concentration (parts per million).
Cr_ppm	Chromium concentration (parts per million).
Cr_ppm_Q	Qualifier for Chromium concentration (parts per million).
Cs_ppm	Caesium concentration (parts per million).
Cs_ppm_Q	Qualifier for Caesium concentration (parts per million).
Cu_ppm	Copper concentration (parts per million).
Cu_ppm_Q	Qualifier for Copper concentration (parts per million).
Dy_ppm	Dysprosium concentration (parts per million).
Dy_ppm_Q	Qualifier for Dysprosium concentration (parts per million).
Er_ppm	Erbium concentration (parts per million).
Er_ppm_Q	Qualifier for Erbium concentration (parts per million).
Eu_ppm	Europium concentration (parts per million).
Eu_ppm_Q	Qualifier for Europium concentration (parts per million).
F_1_ppm	Fluorine concentration (parts per million). Separate Fluorine measurement, metadata unavailable.
F_2_ppm	Fluorine concentration (parts per million). Separate Fluorine measurement, metadata unavailable.
F_pct	Fluorine concentration (percent).
F_ppm	Fluorine concentration (parts per million).
F_ppm_Q	Qualifier for Fluorine concentration (parts per million).
Fe_pct	Iron concentration (percent).
Fe_ppm	Iron concentration (parts per million).
Fe_ppm_Q	Qualifier for Iron concentration (parts per million).
Ga_ppm	Gallium concentration (parts per million).
Ga_ppm_Q	Qualifier for Gallium concentration (parts per million).
Gd_ppm	Gadolinium concentration (parts per million).
Gd_ppm_Q	Qualifier for Gadolinium concentration (parts per million).
Ge_ppm	Germanium concentration (parts per million).
Ge_ppm_Q	Qualifier for Germanium concentration (parts per million).
Hf_ppm	Hafnium concentration (parts per million).
Hf_ppm_Q	Qualifier for Hafnium concentration (parts per million).
Hg_dry_ppm	Mercury concentration (parts per million) on a dry-basis.
Hg_ppm	Mercury concentration (parts per million).
Hg_ppm_Q	Qualifier for Mercury concentration (parts per million).
Ho_ppm	Holmium concentration (parts per million).
Ho_ppm_Q	Qualifier for Holmium concentration (parts per million).
I_ppm	Iodine concentration (parts per million).
I_ppm_Q	Qualifier for Iodine concentration (parts per million).
In_ppm	Indium concentration (parts per million).
In_ppm_Q	Qualifier for Indium concentration (parts per million).
Ir_ppm	Iridium concentration (parts per million).
Ir_ppm_Q	Qualifier for Iridium concentration (parts per million).
K_pct	Potassium concentration (percent).
K_ppm	Potassium concentration (parts per million).
K_ppm_Q	Qualifier for Potassium concentration (parts per million).
La_ppm	Lanthanum concentration (parts per million).
La_ppm_Q	Qualifier for Lanthanum concentration (parts per million).
Li_ppm	Lithium concentration (parts per million).
Li_ppm_Q	Qualifier for Lithium concentration (parts per million).
Lu_ppm	Lutetium concentration (parts per million).
Lu_ppm_Q	Qualifier for Lutetium concentration (parts per million).
Mg_pct	Magnesium concentration (percent).
Mg_ppm	Magnesium concentration (parts per million).
Mg_ppm_Q	Qualifier for Magnesium concentration (parts per million).
Mn_ppm	Manganese concentration (parts per million).
Mn_ppm_Q	Qualifier for Manganese concentration (parts per million).
Mo_ppm	Molybdenum concentration (parts per million).
Mo_ppm_Q	Qualifier for Molybdenum concentration (parts per million).
Na_pct	Sodium concentration (percent).
Na_ppm	Sodium concentration (parts per million).
Na_ppm_Q	Qualifier for Sodium concentration (parts per million).
Nb_ppm	Niobium concentration (parts per million).
Nb_ppm_Q	Qualifier for Niobium concentration (parts per million).
Nd_ppm	Neodymium concentration (parts per million).
Nd_ppm_Q	Qualifier for Neodymium concentration (parts per million).
Ni_ppm	Nickel concentration (parts per million).
Ni_ppm_Q	Qualifier for Nickel concentration (parts per million).
Os_ppm	Osmium concentration (parts per million).
Os_ppm_Q	Qualifier for Osmium concentration (parts per million).
P_pct	Phosphorus concentration (percent).
P_ppm	Phosphorus concentration (parts per million).
P_ppm_Q	Qualifier for Phosphorus concentration (parts per million).
Pb_ppm	Lead concentration (parts per million).
Pb_ppm_Q	Qualifier for Lead concentration (parts per million).
Pd_ppm	Palladium concentration (parts per million).
Pd_ppm_Q	Qualifier for Palladium concentration (parts per million).
Pr_ppm	Praseodymium concentration (parts per million).
Pr_ppm_Q	Qualifier for Praseodymium concentration (parts per million).
Pt_ppm	Platinum concentration (parts per million).
Pt_ppm_Q	Qualifier for Platinum concentration (parts per million).
Rb_ppm	Rubidium concentration (parts per million).
Rb_ppm_Q	Qualifier for Rubidium concentration (parts per million).
Re_ppm	Rhenium concentration (parts per million).
Re_ppm_Q	Qualifier for Rhenium concentration (parts per million).
Rh_ppm	Rhodium concentration (parts per million).
Rh_ppm_Q	Qualifier for Rhodium concentration (parts per million).
Ru_ppm	Ruthenium concentration (parts per million).
Ru_ppm_Q	Qualifier for Ruthenium concentration (parts per million).
S_ppm	Sulfur concentration (parts per million.)
Sb_ppm	Antimony concentration (parts per million).
Sb_ppm_Q	Qualifier for Antimony concentration (parts per million).
Sc_ppm	Scandium concentration (parts per million).
Sc_ppm_Q	Qualifier for Scandium concentration (parts per million).
Se_ppm	Selenium concentration (parts per million).
Se_ppm_Q	Qualifier for Selenium concentration (parts per million).
Si_pct	Silicon concentration (percent).
Si_pct_Q	Qualifier for Silicon concentration (percent).
Si_ppm	Silicon concentration (parts per million).
Si_ppm_Q	Qualifier for Silicon concentration (parts per million).
Sm_ppm	Samarium concentration (parts per million).
Sm_ppm_Q	Qualifier for Samarium concentration (parts per million).
Sn_ppm	Tin concentration (parts per million).
Sn_ppm_Q	Qualifier for Tin concentration (parts per million).
Sr_ppm	Strontium concentration (parts per million).
Sr_ppm_Q	Qualifier for Strontium concentration (parts per million).
Ta_ppm	Tantalum concentration (parts per million).
Ta_ppm_Q	Qualifier for Tantalum concentration (parts per million).
Tb_ppm	Terbium concentration (parts per million).
Tb_ppm_Q	Qualifier for Terbium concentration (parts per million).
Te_ppm	Tellurium concentration (parts per million).
Te_ppm_Q	Qualifier for Tellurium concentration (parts per million).
Th_ppm	Thorium concentration (parts per million).
Th_ppm_Q	Qualifier for Thorium concentration (parts per million).
Ti_pct	Titanium concentration (percent).
Ti_ppm	Titanium concentration (parts per million).
Ti_ppm_Q	Qualifier for Titanium concentration (parts per million).
Tl_ppm	Thallium concentration (parts per million).
Tl_ppm_Q	Qualifier for Thallium concentration (parts per million).
Tm_ppm	Thulium concentration (parts per million).
Tm_ppm_Q	Qualifier for Thulium concentration (parts per million).
Total_REY_ppm	Total sum concentration (parts per million) of Rare Earth Elements and Yttrium (REY)
Total_S_ppm	Total Sulfur concentration (parts per million).
Total_S_ppm_Q	Qualifier for Total Sulfur concentration (parts per million).
U_pct	Uranium concentration (percent).
U_ppm	Uranium concentration (parts per million).
U_ppm_Q	Qualifier for Uranium concentration (parts per million).
V_ppm	Vanadium concentration (parts per million).
V_ppm_Q	Qualifier for Vanadium concentration (parts per million).
W_ppm	Tungsten concentration (parts per million).
W_ppm_Q	Qualifier for Tungsten concentration (parts per million).
Water_soluble_Cl_pct	Chlorine (water soluble) concentration (percent) on a dry-basis.
Y_ppm	Yttrium concentration (parts per million).
Y_ppm_Q	Qualifier for Yttrium concentration (parts per million).
Yb_ppm	Ytterbium concentration (parts per million).
Yb_ppm_Q	Qualifier for Ytterbium concentration (parts per million).
Zn_ppm	Zinc concentration (parts per million).
Zn_ppm_Q	Qualifier for Zinc concentration (parts per million).
Zr_ppm	Zirconium concentration (parts per million).
Zr_ppm_Q	Qualifier for Zirconium concentration (parts per million).
Shape	Geometry type (ex. point, polyline, polygon) only present in spatial data.

## Sheet: Coal_Del_Pathways_2011_2016
Field name	Field name (shapefile)	Definition
OBJECTID	FID	An automatically assigned unique, not null integer field used to uniquely identify rows in tables in a geodatabase.
Shape	Shape	Geometry type (ex. point, polyline, polygon)
Mine_LATITUDE	Mine_Lat	Latitude coordinate of coal mine in decimal degrees.
Mine_LONGITUDE	Mine_Long	Longitude coordinates of coal mine in decimal degrees.
Plant_LATITUDE	Plant_Lat	Latitude coordinates of power plant in decimal degrees.
Plant_LONGITUDE	Plant_Long	Longitude coordinates of power plant in decimal degrees.
COALMINE_MSHA_ID	COALMINE_M	Unique identification number assigned to the mine by MSHA.
Coal_Source_Region	Coal_Sourc	Name of coal source region associated with delivery.
COALMINE_STATE	COALMINE_S	State in which mine is located.
COALMINE_COUNTY	COALMINE_C	County in which mine is located.
Plant_code	Plant_code	Unique identification number assigned to the power plant by EIA.
Plant_State	Plant_Stat	State in which sample is located.
Primary_Transportation_Mode, Secondary_Transportation_Mode	Primary_Tr, Secondary_	Primary/Secondary modes of transportation of coal delivery:
		RR = Rail: Shipments of fuel moved to consumers by rail (private or public/commercial). Included is coal hauled to or away from a railroad siding by truck if the truck did not use public roads.
		RV = River: Shipments of fuel moved to consumers via river by barge. Not included are shipments to Great Lakes coal loading docks, tidewater piers, or coastal ports.
		GL = Great Lakes: Shipments of coal moved to consumers via the Great Lakes. These shipments are moved via the Great Lakes coal loading docks
		TP = Tidewater Piers and Coastal Ports: Shipments of coal moved to Tidewater Piers and Coastal Ports for further shipments to consumers via coastal water or ocean.
		WT = Water: Shipments of fuel moved to consumers by other waterways.
		TR = Truck: Shipments of fuel moved to consumers by truck. Not included is fuel hauled to or away from a railroad siding by truck on non-public roads.
		TC = Tramway/Conveyor: Shipments of fuel moved to consumers by tramway or conveyor.
		SP = Slurry Pipeline: Shipments of coal moved to consumers by slurry pipeline.
		PL = Pipeline: Shipments of fuel moved to consumers by pipeline
AVERAGE_HEAT_CONTENT	AVERAGE_HE	Heat content of the fuel in millions of Btus per physical unit to the nearest 0.01 percent.
AVERAGE_SULFUR_CONTENT	AVERAGE_SU	Sulfur content percentage by weight to the nearest 0.01 percent.
AVERAGE_ASH_CONTENT	AVERAGE_AS	Ash content percentage by weight to the nearest 0.1 percent.
AVERAGE_MERCURY_CONTENT	AVERAGE_ME	Mercury content in parts per million (ppm) to the nearest 0.001 ppm. Numeric.
F2011_1	F2011_1	Delivery quantity (short tons) for January 2011.
F2011_2	F2011_2	Delivery quantity (short tons) for February 2011.
F2011_3	F2011_3	Delivery quantity (short tons) for March 2011.
F2011_4	F2011_4	Delivery quantity (short tons) for April 2011.
F2011_5	F2011_5	Delivery quantity (short tons) for May 2011.
F2011_6	F2011_6	Delivery quantity (short tons) for June 2011.
F2011_7	F2011_7	Delivery quantity (short tons) for July 2011.
F2011_8	F2011_8	Delivery quantity (short tons) for August 2011.
F2011_9	F2011_9	Delivery quantity (short tons) for September 2011.
F2011_10	F2011_10	Delivery quantity (short tons) for October 2011.
F2011_11	F2011_11	Delivery quantity (short tons) for November 2011.
F2011_12	F2011_12	Delivery quantity (short tons) for December 2011.
F2012_1	F2012_1	Delivery quantity (short tons) for January 2012.
F2012_2	F2012_2	Delivery quantity (short tons) for February 2012.
F2012_3	F2012_3	Delivery quantity (short tons) for March 2012.
F2012_4	F2012_4	Delivery quantity (short tons) for April 2012.
F2012_5	F2012_5	Delivery quantity (short tons) for May 2012.
F2012_6	F2012_6	Delivery quantity (short tons) for June 2012.
F2012_7	F2012_7	Delivery quantity (short tons) for July 2012.
F2012_8	F2012_8	Delivery quantity (short tons) for August 2012.
F2012_9	F2012_9	Delivery quantity (short tons) for September 2012.
F2012_10	F2012_10	Delivery quantity (short tons) for October 2012.
F2012_11	F2012_11	Delivery quantity (short tons) for November 2012.
F2012_12	F2012_12	Delivery quantity (short tons) for December 2012.
F2013_1	F2013_1	Delivery quantity (short tons) for January 2013.
F2013_2	F2013_2	Delivery quantity (short tons) for February 2013.
F2013_3	F2013_3	Delivery quantity (short tons) for March 2013.
F2013_4	F2013_4	Delivery quantity (short tons) for April 2013.
F2013_5	F2013_5	Delivery quantity (short tons) for May 2013.
F2013_6	F2013_6	Delivery quantity (short tons) for June 2013.
F2013_7	F2013_7	Delivery quantity (short tons) for July 2013.
F2013_8	F2013_8	Delivery quantity (short tons) for August 2013.
F2013_9	F2013_9	Delivery quantity (short tons) for September 2013.
F2013_10	F2013_10	Delivery quantity (short tons) for October 2013.
F2013_11	F2013_11	Delivery quantity (short tons) for November 2013.
F2013_12	F2013_12	Delivery quantity (short tons) for December 2013.
F2014_1	F2014_1	Delivery quantity (short tons) for January 2014.
F2014_2	F2014_2	Delivery quantity (short tons) for February 2014.
F2014_3	F2014_3	Delivery quantity (short tons) for March 2014.
F2014_4	F2014_4	Delivery quantity (short tons) for April 2014.
F2014_5	F2014_5	Delivery quantity (short tons) for May 2014.
F2014_6	F2014_6	Delivery quantity (short tons) for June 2014.
F2014_7	F2014_7	Delivery quantity (short tons) for July 2014.
F2014_8	F2014_8	Delivery quantity (short tons) for August 2014.
F2014_9	F2014_9	Delivery quantity (short tons) for September 2014.
F2014_10	F2014_10	Delivery quantity (short tons) for October 2014.
F2014_11	F2014_11	Delivery quantity (short tons) for November 2014.
F2014_12	F2014_12	Delivery quantity (short tons) for December 2014.
F2015_1	F2015_1	Delivery quantity (short tons) for January 2015.
F2015_2	F2015_2	Delivery quantity (short tons) for February 2015.
F2015_3	F2015_3	Delivery quantity (short tons) for March 2015.
F2015_4	F2015_4	Delivery quantity (short tons) for April 2015.
F2015_5	F2015_5	Delivery quantity (short tons) for May 2015.
F2015_6	F2015_6	Delivery quantity (short tons) for June 2015.
F2015_7	F2015_7	Delivery quantity (short tons) for July 2015.
F2015_8	F2015_8	Delivery quantity (short tons) for August 2015.
F2015_9	F2015_9	Delivery quantity (short tons) for September 2015.
F2015_10	F2015_10	Delivery quantity (short tons) for October 2015.
F2015_11	F2015_11	Delivery quantity (short tons) for November 2015.
F2015_12	F2015_12	Delivery quantity (short tons) for December 2015.
F2016_1	F2016_1	Delivery quantity (short tons) for January 2016.
F2016_2	F2016_2	Delivery quantity (short tons) for February 2016.
F2016_3	F2016_3	Delivery quantity (short tons) for March 2016.
F2016_4	F2016_4	Delivery quantity (short tons) for April 2016.
F2016_5	F2016_5	Delivery quantity (short tons) for May 2016.
F2016_6	F2016_6	Delivery quantity (short tons) for June 2016.
F2016_7	F2016_7	Delivery quantity (short tons) for July 2016.
F2016_8	F2016_8	Delivery quantity (short tons) for August 2016.
F2016_9	F2016_9	Delivery quantity (short tons) for September 2016.
F2016_10	F2016_10	Delivery quantity (short tons) for October 2016.
F2016_11	F2016_11	Delivery quantity (short tons) for November 2016.
F2016_12	F2016_12	Delivery quantity (short tons) for December 2016.
Total_2011	Total_2011	Total delivery quantity (short tons) for 2011.
Total_2012	Total_2012	Total delivery quantity (short tons) for 2012.
Total_2013	Total_2013	Total delivery quantity (short tons) for 2013.
Total_2014	Total_2014	Total delivery quantity (short tons) for 2014.
Total_2015	Total_2015	Total delivery quantity (short tons) for 2015.
Total_2016	Total_2016	Total delivery quantity (short tons) for 2016.
Total_2011_2016	Total_SUM	Total delivery quantity (short tons) for 2011 through 2016.
Shape_Length	Shape_Leng	Automatically generated shape length field within geodatabase.
InterIntraState	InterIntra	Interstate or Intrastate delivery.
Path_length	Path_lengt	Length of delivery pathway (km).

## Sheet: Coal_Mine_Del_2011_2016
Field name	Field name (shapefile)	Definition
OBJECTID	FID	An automatically assigned unique, not null integer field used to uniquely identify rows in tables in a geodatabase.
COALMINE_MSHA_ID	COALMINE_M	Unique identification number assigned to the mine by MSHA.
Latitude	Latitude	Latitude coordinate of coal mine in decimal degrees.
Longitude	Longitude	Longitude coordinates of coal mine in decimal degrees.
Coal_Source_Region	Coal_Sourc	Name of coal source region associated with delivery.
Mine_Name	Mine_Name	Name of mine.
Type	Type_	Mine type: facility, surface, or underground.
Status	Status	Current status of the mine: Abandoned, Abandoned and Sealed, Active, Intermittent, New Mine, NonProducing and Temporarily Idled.
Status_Date	Status_Dat	Date the mine obtained the current status (MM/DD/YYYY).
Operator	Operator	Latest reported operator name.
STATE	STATE	State in which the mine is located. Standard state abbreviation code.
BOM_STATE_CD	BOM_STATE_	Bureau of Mines (BOM) assigned state codes.
FIPS_CNTY_CD	FIPS_CNTY_	Federal Information Processing Standard county code.
FIPS_CNTY_NM	FIPS_CNTY1	Federal Information Processing Standards (FIPS) county code name.
CONG_DIST_CD	CONG_DIST_	The Congressional District of the state in which the mine is located. Congressional District numbers are only unique within states, so State Code and Congressional District Code should be reported together.
COMPANY_TYPE	COMPANY_TY	Unique description for each legal entity type. Values are Corporation, Limited Liability Corporation, Other, Partnership and Sole Proprietor.
CURRENT_CONTROLLER_BEGIN_DT	CURRENT_CO	Start date of the operating period at the mine. May contain null values until the controller if a controller id has not yet been submitted.
DISTRICT	DISTRICT	The first three characters of the Coal districts and the first two characters of the Metal districts.
OFFICE_CD	OFFICE_CD	MSHA code that identifies the office to which the mine is assigned.
OFFICE_NAME	OFFICE_NAM	The name of the office to which the mine is assigned.
ASSESS_CTRL_NO	ASSESS_CTR	The most recent Assessment Control Number for a mine determined by selecting the most recent issue date of all citations associated with a mine for all associated violations regardless of the type of violator. The system creates the Assessment Control Number.
PRIMARY_SIC	PRIMARY_SI	Description of the Standard Industrial Classification Code (SIC) code for the primary commodity at a mine.
CURRENT_103l	CURRENT_10	This is the description of the Mine 103I Classification Code: Hazard, Ignition or Explosion, Inspection Once Every 10-days, Inspect Once Every 15-days, Inspect Once Every 5-days, Never Had 103I Status, Removed From 103I Status.
CURRENT_103l_DT	CURRENT_11	The date the mine entered the current 103I status.
PORTABLE_OPERATION	PORTABLE_O	Indicates whether this is a portable mine or not ('Y' or 'N').
PORTABLE_FIPS_ST_CD	PORTABLE_F	The Federal Information Processing Standards (FIPS) state code if it is a portable mine.
DAYS_PER_WEEK	DAYS_PER_W	Number of days per week that the mine is operational.
HOURS_PER_SHIFT	HOURS_PER_	Number of hours per shift at the mine.
PROD_SHIFTS_PER_DAY	PROD_SHIFT	Number of production shifts per 24-hour day.
MAINT_SHIFTS_PER_DAY	MAINT_SHIF	Number of maintenance-only shifts per 24-hour day.
NO_EMPLOYEES	NO_EMPLOYE	Number of workers employed at the mine.
PART48_TRAINING	PART48_TRA	Indicates whether MSHA is restricted from enforcing Part 48 training requirements ('Y' or 'N').
AVG_MINE_HEIGHT	AVG_MINE_H	Average mining height in inches. Coal mines only.
METHANE_LIBERATION	METHANE_LI	Methane Liberation on Section (cubic feet each 24 hrs).
NO_PRODUCING_PITS	NO_PRODUCI	Number of pits that are actively producing materials at the mine location.
NO_NONPRODUCING_PITS	NO_NONPROD	Number of pits that are not producing materials at the mine location.
PILLAR_RECOVERY_USED	PILLAR_REC	Indicator denoting whether or not a mine uses pillar recovery mining techniques (underground coal mines only) - ('Y' or 'N').
HIGHWALL_MINER_USED	HIGHWALL_M	Indicator denoting whether or not a mine uses a highwall miner (surface coal only) ('Y' or 'N').
MULTIPLE_PITS	MULTIPLE_P	Indicates whether there are multiple pits at the mine location ('Y' or 'N)'.
MINERS_REP_IND	MINERS_REP	Indicates where there is a miners' representative at the location ('Y' or 'N').
SAFETY_COMMITTEE_IND	SAFETY_COM	Values are 'Y' or 'N'.
NEAREST_TOWN	NEAREST_TO	Nearest town or city.
Delivery_Count	Del_Count	Number of deliveries from the coal mine (2011-2016)
Total_2011	Total_2011	Total delivery quantity (short tons) for 2011.
Total_2012	Total_2012	Total delivery quantity (short tons) for 2012.
Total_2013	Total_2013	Total delivery quantity (short tons) for 2013.
Total_2014	Total_2014	Total delivery quantity (short tons) for 2014.
Total_2015	Total_2015	Total delivery quantity (short tons) for 2015.
Total_2016	Total_2016	Total delivery quantity (short tons) for 2016.
Total_2011_2016	Total_SUM	Total delivery quantity (short tons) for 2011 through 2016.
Shape	Shape	Geometry type (ex. point, polyline, polygon)

## Sheet: Coal_Mine_Prod_2011_2016
Field name	Field name (shapefile)	Definition
OBJECTID	FID	An automatically assigned unique, not null integer field used to uniquely identify rows in tables in a geodatabase.
MINE_ID	MINE_ID	Unique identification number assigned to the mine by MSHA.
Mine_Name	Mine_Name	Name of mine.
Type	Type	Mine type: facility, surface, or underground.
Status	Status	Current status of the mine: Abandoned, Abandoned and Sealed, Active, Intermittent, New Mine, NonProducing and Temporarily Idled.
Status_Date	Status_Dat	Date the mine obtained the current status (MM/DD/YYYY).
Operator	Operator	Latest reported operator name.
STATE	STATE	State in which the mine is located. Standard state abbreviation code.
BOM_STATE_CD	BOM_STATE_	Bureau of Mines (BOM) assigned state codes.
FIPS_CNTY_CD	FIPS_CNTY_	Federal Information Processing Standard county code.
FIPS_CNTY_NM	FIPS_CNTY1	Federal Information Processing Standards (FIPS) county code name.
CONG_DIST_CD	CONG_DIST_	The Congressional District of the state in which the mine is located. Congressional District numbers are only unique within states, so State Code and Congressional District Code should be reported together.
COMPANY_TYPE	COMPANY_TY	Unique description for each legal entity type. Values are Corporation, Limited Liability Corporation, Other, Partnership and Sole Proprietor.
CURRENT_CONTROLLER_BEGIN_DT	CURRENT_CO	Start date of the operating period at the mine. May contain null values until the controller if a controller id has not yet been submitted.
DISTRICT	DISTRICT	The first three characters of the Coal districts and the first two characters of the Metal districts.
OFFICE_CD	OFFICE_CD	MSHA code that identifies the office to which the mine is assigned.
OFFICE_NAME	OFFICE_NAM	The name of the office to which the mine is assigned.
ASSESS_CTRL_NO	ASSESS_CTR	The most recent Assessment Control Number for a mine determined by selecting the most recent issue date of all citations associated with a mine for all associated violations regardless of the type of violator. The system creates the Assessment Control Number.
PRIMARY_SIC	PRIMARY_SI	Description of the Standard Industrial Classification Code (SIC) code for the primary commodity at a mine.
CURRENT_103l	CURRENT_10	This is the description of the Mine 103I Classification Code: Hazard, Ignition or Explosion, Inspection Once Every 10-days, Inspect Once Every 15-days, Inspect Once Every 5-days, Never Had 103I Status, Removed From 103I Status.
CURRENT_103l_DT	CURRENT_11	The date the mine entered the current 103I status.
PORTABLE_OPERATION	PORTABLE_O	Indicates whether this is a portable mine or not ('Y' or 'N').
PORTABLE_FIPS_ST_CD	PORTABLE_F	The Federal Information Processing Standards (FIPS) state code if it is a portable mine.
DAYS_PER_WEEK	DAYS_PER_W	Number of days per week that the mine is operational.
HOURS_PER_SHIFT	HOURS_PER_	Number of hours per shift at the mine.
PROD_SHIFTS_PER_DAY	PROD_SHIFT	Number of production shifts per 24-hour day.
MAINT_SHIFTS_PER_DAY	MAINT_SHIF	Number of maintenance-only shifts per 24-hour day.
NO_EMPLOYEES	NO_EMPLOYE	Number of workers employed at the mine.
PART48_TRAINING	PART48_TRA	Indicates whether MSHA is restricted from enforcing Part 48 training requirements ('Y' or 'N').
Latitude	Latitude	Latitude coordinate of coal mine in decimal degrees.
Longitude	Longitude	Longitude coordinates of coal mine in decimal degrees.
AVG_MINE_HEIGHT	AVG_MINE_H	Average mining height in inches. Coal mines only.
METHANE_LIBERATION	METHANE_LI	Methane Liberation on Section (cubic feet each 24 hrs).
NO_PRODUCING_PITS	NO_PRODUCI	Number of pits that are actively producing materials at the mine location.
NO_NONPRODUCING_PITS	NO_NONPROD	Number of pits that are not producing materials at the mine location.
PILLAR_RECOVERY_USED	PILLAR_REC	Indicator denoting whether or not a mine uses pillar recovery mining techniques (underground coal mines only) - ('Y' or 'N').
HIGHWALL_MINER_USED	HIGHWALL_M	Indicator denoting whether or not a mine uses a highwall miner (surface coal only) ('Y' or 'N').
MULTIPLE_PITS	MULTIPLE_P	Indicates whether there are multiple pits at the mine location ('Y' or 'N)'.
MINERS_REP_IND	MINERS_REP	Indicates where there is a miners' representative at the location ('Y' or 'N').
SAFETY_COMMITTEE_IND	SAFETY_COM	Values are 'Y' or 'N'.
NEAREST_TOWN	NEAREST_TO	Nearest town or city.
Coal_Source_Region	Coal_Sourc	Name of coal source region associated with delivery.
p_2011	p_2011	Total production quantity (short tons) for 2011.
p_2012	p_2012	Total production quantity (short tons) for 2012.
p_2013	p_2013	Total production quantity (short tons) for 2013.
p_2014	p_2014	Total production quantity (short tons) for 2014.
p_2015	p_2015	Total production quantity (short tons) for 2015.
p_2016	p_2016	Total production quantity (short tons) for 2016.
p_total	p_total	Total production quantity (short tons) for 2011 through 2016.
Shape	Shape	Geometry type (ex. point, polyline, polygon)

## Sheet: Coal_Source_Regions_2011_2016
Field name	Field name (shapefile)	Definition
OBJECTID	FID	An automatically assigned unique, not null integer field used to uniquely identify rows in tables in a geodatabase.
Shape	Shape	Geometry type (ex. point, polyline, polygon)
Coal_Source_Region	Coal_Sourc	Name of coal source region.
Delivery_Count	Del_Count	Number of deliveries associated with coal source region.
Delivery_Quantity_2011	Del_Q2011	Total delivery quantity (short tons) for 2011.
Delivery_Quantity_2012	Del_Q2012	Total delivery quantity (short tons) for 2012.
Delivery_Quantity_2013	Del_Q2013	Total delivery quantity (short tons) for 2013.
Delivery_Quantity_2014	Del_Q2014	Total delivery quantity (short tons) for 2014.
Delivery_Quantity_2015	Del_Q2015	Total delivery quantity (short tons) for 2015.
Delivery_Quantity_2016	Del_Q2016	Total delivery quantity (short tons) for 2016.
Delivery_Quantity_2011_2016	Del_QSUM	Total delivery quantity (short tons) for 2011 through 2016.
Coal_Mine_Count	Mine_Count	Number of coal mine associated with coal source region (spatial intersection).
Production_2011	Prod2011	Total production quantity (short tons) for 2011.
Production_2012	Prod2012	Total production quantity (short tons) for 2012.
Production_2013	Prod2013	Total production quantity (short tons) for 2013.
Production_2014	Prod2014	Total production quantity (short tons) for 2014.
Production_2015	Prod2015	Total production quantity (short tons) for 2015.
Production_2016	Prod2016	Total production quantity (short tons) for 2016.
Production_Total	ProdSUM	Total production quantity (short tons) for 2011 through 2016.
Shape_Length	Shape_Leng	Automatically generated shape length field within geodatabase.
Shape_Area	Shape_Area	Automatically generated shape length field within geodatabase.

## Sheet: PowerPlant_ByProdType_2011_2016
Field name	Definition
OBJECTID	An automatically assigned unique, not null integer field used to uniquely identify rows in tables in a geodatabase.
Plant_code	Unique identification number assigned to the power plant by EIA.
Plant_Name	Name of power plant.
Plant_State	State in which plant is located.
Operator_Name	Name of power plant operator.
Latitude	Latitude coordinates of power plant in decimal degrees.
Longitude	Longitude coordinates of power plant in decimal degrees.
Bottom_bed_ash_from_FBC_units_Total_2011	Total quantity (thousand tons) of bottom bed ash from FBC (Fluidized Bed Combustion)units produced in 2011.
Bottom_bed_ash_from_FBC_units_Disposal_Landfill_2011	Total quantity (thousand tons) of bottom bed ash from FBC (Fluidized Bed Combustion)units disposed in landfills in 2011.
Bottom_bed_ash_from_FBC_units_Disposal_Ponds_2011	Total quantity (thousand tons) of bottom bed ash from FBC (Fluidized Bed Combustion)units disposed in ponds in 2011.
Bottom_bed_ash_from_FBC_units_Disposal_Offsite_2011	Total quantity (thousand tons) of bottom bed ash from FBC (Fluidized Bed Combustion)units disposed offsite in 2011.
Bottom_bed_ash_from_FBC_units_Sold_2011	Total quantity (thousand tons) of bottom bed ash from FBC (Fluidized Bed Combustion)units sold in 2011.
Bottom_bed_ash_from_FBC_units_Used_Onsite_2011	Total quantity (thousand tons) of bottom bed ash from FBC (Fluidized Bed Combustion)units used onsite in 2011.
Bottom_bed_ash_from_FBC_units_Used_Offsite_2011	Total quantity (thousand tons) of bottom bed ash from FBC (Fluidized Bed Combustion)units used offsite in 2011.
Bottom_bed_ash_from_FBC_units_Stored_Onsite_2011	Total quantity (thousand tons) of bottom bed ash from FBC (Fluidized Bed Combustion)units stored onsite in 2011.
Bottom_bed_ash_from_FBC_units_Stored_Offsite_2011	Total quantity (thousand tons) of bottom bed ash from FBC (Fluidized Bed Combustion)units stored offsite in 2011.
Bottom_ash_from_standard_boiler_units_Total_2011	Total quantity (thousand tons) of bottom ash from standard boiler units produced in 2011.
Bottom_ash_from_standard_boiler_units_Disposal_Landfill_2011	Total quantity (thousand tons) of bottom ash from standard boiler units disposed in landfills in 2011.
Bottom_ash_from_standard_boiler_units_Disposal_Ponds_2011	Total quantity (thousand tons) of bottom ash from standard boiler units disposed in ponds in 2011.
Bottom_ash_from_standard_boiler_units_Disposal_Offsite_2011	Total quantity (thousand tons) of bottom ash from standard boiler units disposed offsite in 2011.
Bottom_ash_from_standard_boiler_units_Sold_2011	Total quantity (thousand tons) of bottom ash from standard boiler units sold in 2011.
Bottom_ash_from_standard_boiler_units_Used_Onsite_2011	Total quantity (thousand tons) of bottom ash from standard boiler units used onsite in 2011.
Bottom_ash_from_standard_boiler_units_Used_Offsite_2011	Total quantity (thousand tons) of bottom ash from standard boiler units used offsite in 2011.
Bottom_ash_from_standard_boiler_units_Stored_Onsite_2011	Total quantity (thousand tons) of bottom ash from standard boiler units stored onsite in 2011.
Bottom_ash_from_standard_boiler_units_Stored_Offsite_2011	Total quantity (thousand tons) of bottom ash from standard boiler units stored offsite in 2011.
FGD_Gypsum_Total_2011	Total quantity (thousand tons) of FGD (Flue Gas Desulfurization) gypsum produced in 2011.
FGD_Gypsum_Disposal_Landfill_2011	Total quantity (thousand tons) of FGD (Flue Gas Desulfurization) gypsum disposed in landfills in 2011.
FGD_Gypsum_Disposal_Ponds_2011	Total quantity (thousand tons) of FGD (Flue Gas Desulfurization) gypsum disposed in ponds in 2011.
FGD_Gypsum_Disposal_Offsite_2011	Total quantity (thousand tons) of FGD (Flue Gas Desulfurization) gypsum disposed offsite in 2011.
FGD_Gypsum_Sold_2011	Total quantity (thousand tons) of FGD (Flue Gas Desulfurization) gypsum sold in 2011.
FGD_Gypsum_Used_Onsite_2011	Total quantity (thousand tons) of FGD (Flue Gas Desulfurization) gypsum used onsite in 2011.
FGD_Gypsum_Used_Offsite_2011	Total quantity (thousand tons) of FGD (Flue Gas Desulfurization) gypsum used offsite in 2011.
FGD_Gypsum_Stored_Onsite_2011	Total quantity (thousand tons) of FGD (Flue Gas Desulfurization) gypsum stored onsite in 2011.
FGD_Gypsum_Stored_Offsite_2011	Total quantity (thousand tons) of FGD (Flue Gas Desulfurization) gypsum stored offsite in 2011.
Fly_ash_from_FBC_units_Total_2011	Total quantity (thousand tons) of fly ash from FBC (Fluidized Bed Combustion)units produced in 2011.
Fly_ash_from_FBC_units_Disposal_Landfill_2011	Total quantity (thousand tons) of fly ash from FBC (Fluidized Bed Combustion)units disposed in landfills in 2011.
Fly_ash_from_FBC_units_Disposal_Ponds_2011	Total quantity (thousand tons) of fly ash from FBC (Fluidized Bed Combustion)units disposed in ponds in 2011.
Fly_ash_from_FBC_units_Disposal_Offsite_2011	Total quantity (thousand tons) of fly ash from FBC (Fluidized Bed Combustion)units disposed offsite in 2011.
Fly_ash_from_FBC_units_Sold_2011	Total quantity (thousand tons) of fly ash from FBC (Fluidized Bed Combustion)units sold in 2011.
Fly_ash_from_FBC_units_Used_Onsite_2011	Total quantity (thousand tons) of fly ash from FBC (Fluidized Bed Combustion)units used onsite in 2011.
Fly_ash_from_FBC_units_Used_Offsite_2011	Total quantity (thousand tons) of fly ash from FBC (Fluidized Bed Combustion)units used offsite in 2011.
Fly_ash_from_FBC_units_Stored_Onsite_2011	Total quantity (thousand tons) of fly ash from FBC (Fluidized Bed Combustion)units stored onsite in 2011.
Fly_ash_from_FBC_units_Stored_Offsite_2011	Total quantity (thousand tons) of fly ash from FBC (Fluidized Bed Combustion)units stored offsite in 2011.
Fly_ash_from_standard_boilerPCD_units_Total_2011	Total quantity (thousand tons) of fly ash from standard boiler PCD (Particulate Control Device) units produced in 2011.
Fly_ash_from_standard_boilerPCD_units_Disposal_Landfill_2011	Total quantity (thousand tons) of fly ash from standard boiler PCD (Particulate Control Device) units disposed in landfills in 2011.
Fly_ash_from_standard_boilerPCD_units_Disposal_Ponds_2011	Total quantity (thousand tons) of fly ash from standard boiler PCD (Particulate Control Device) units disposed in ponds in 2011.
Fly_ash_from_standard_boilerPCD_units_Disposal_Offsite_2011	Total quantity (thousand tons) of fly ash from standard boiler PCD (Particulate Control Device) units disposed offsite in 2011.
Fly_ash_from_standard_boilerPCD_units_Sold_2011	Total quantity (thousand tons) of fly ash from standard boiler PCD (Particulate Control Device) units sold in 2011.
Fly_ash_from_standard_boilerPCD_units_Used_Onsite_2011	Total quantity (thousand tons) of fly ash from standard boiler PCD (Particulate Control Device) units used onsite in 2011.
Fly_ash_from_standard_boilerPCD_units_Used_Offsite_2011	Total quantity (thousand tons) of fly ash from standard boiler PCD (Particulate Control Device) units used offsite in 2011.
Fly_ash_from_standard_boilerPCD_units_Stored_Onsite_2011	Total quantity (thousand tons) of fly ash from standard boiler PCD (Particulate Control Device) units stored onsite in 2011.
Fly_ash_from_standard_boilerPCD_units_Stored_Offsite_2011	Total quantity (thousand tons) of fly ash from standard boiler PCD (Particulate Control Device) units stored offsite in 2011.
Fly_ash_from_units_with_dry_FGD_Total_2011	Total quantity (thousand tons) of fly ash from units with dry FGD (Flue Gas Desulfurization) produced in 2011.
Fly_ash_from_units_with_dry_FGD_Disposal_Landfill_2011	Total quantity (thousand tons) of fly ash from units with dry FGD (Flue Gas Desulfurization) disposed in landfills in 2011.
Fly_ash_from_units_with_dry_FGD_Disposal_Ponds_2011	Total quantity (thousand tons) of fly ash from units with dry FGD (Flue Gas Desulfurization) disposed in ponds in 2011.
Fly_ash_from_units_with_dry_FGD_Disposal_Offsite_2011	Total quantity (thousand tons) of fly ash from units with dry FGD (Flue Gas Desulfurization) disposed offsite in 2011.
Fly_ash_from_units_with_dry_FGD_Sold_2011	Total quantity (thousand tons) of fly ash from units with dry FGD (Flue Gas Desulfurization) sold in 2011.
Fly_ash_from_units_with_dry_FGD_Used_Onsite_2011	Total quantity (thousand tons) of fly ash from units with dry FGD (Flue Gas Desulfurization) used onsite in 2011.
Fly_ash_from_units_with_dry_FGD_Used_Offsite_2011	Total quantity (thousand tons) of fly ash from units with dry FGD (Flue Gas Desulfurization) used offsite in 2011.
Fly_ash_from_units_with_dry_FGD_Stored_Onsite_2011	Total quantity (thousand tons) of fly ash from units with dry FGD (Flue Gas Desulfurization) stored onsite in 2011.
Fly_ash_from_units_with_dry_FGD_Stored_Offsite_2011	Total quantity (thousand tons) of fly ash from units with dry FGD (Flue Gas Desulfurization) stored offsite in 2011.
Other_specify_via_footnote_on_Schedule_9_Total_2011	Total quantity (thousand tons) of other (specify via footnote on schedule 9) produced in 2011.
Other_specify_via_footnote_on_Schedule_9_Disposal_Landfill_2011	Total quantity (thousand tons) of other (specify via footnote on schedule 9) disposed in landfills in 2011.
Other_specify_via_footnote_on_Schedule_9_Disposal_Ponds_2011	Total quantity (thousand tons) of other (specify via footnote on schedule 9) disposed in ponds in 2011.
Other_specify_via_footnote_on_Schedule_9_Disposal_Offsite_2011	Total quantity (thousand tons) of other (specify via footnote on schedule 9) disposed offsite in 2011.
Other_specify_via_footnote_on_Schedule_9_Sold_2011	Total quantity (thousand tons) of other (specify via footnote on schedule 9) sold in 2011.
Other_specify_via_footnote_on_Schedule_9_Used_Onsite_2011	Total quantity (thousand tons) of other (specify via footnote on schedule 9) used onsite in 2011.
Other_specify_via_footnote_on_Schedule_9_Used_Offsite_2011	Total quantity (thousand tons) of other (specify via footnote on schedule 9) used offsite in 2011.
Other_specify_via_footnote_on_Schedule_9_Stored_Onsite_2011	Total quantity (thousand tons) of other (specify via footnote on schedule 9) stored onsite in 2011.
Other_specify_via_footnote_on_Schedule_9_Stored_Offsite_2011	Total quantity (thousand tons) of other (specify via footnote on schedule 9) stored offsite in 2011.
Other_FGD_byproducts_Total_2011	Total quantity (thousand tons) of other FGD (Flue Gas Desulfurization) byproducts produced in 2011.
Other_FGD_byproducts_Disposal_Landfill_2011	Total quantity (thousand tons) of other FGD (Flue Gas Desulfurization) byproducts disposed in landfills in 2011.
Other_FGD_byproducts_Disposal_Ponds_2011	Total quantity (thousand tons) of other FGD (Flue Gas Desulfurization) byproducts disposed in ponds in 2011.
Other_FGD_byproducts_Disposal_Offsite_2011	Total quantity (thousand tons) of other FGD (Flue Gas Desulfurization) byproducts disposed offsite in 2011.
Other_FGD_byproducts_Sold_2011	Total quantity (thousand tons) of other FGD (Flue Gas Desulfurization) byproducts sold in 2011.
Other_FGD_byproducts_Used_Onsite_2011	Total quantity (thousand tons) of other FGD (Flue Gas Desulfurization) byproducts used onsite in 2011.
Other_FGD_byproducts_Used_Offsite_2011	Total quantity (thousand tons) of other FGD (Flue Gas Desulfurization) byproducts used offsite in 2011.
Other_FGD_byproducts_Stored_Onsite_2011	Total quantity (thousand tons) of other FGD (Flue Gas Desulfurization) byproducts stored onsite in 2011.
Other_FGD_byproducts_Stored_Offsite_2011	Total quantity (thousand tons) of other FGD (Flue Gas Desulfurization) byproducts stored offsite in 2011.
Steam_Sales_MMBtu_Total_2011	Total quantity (MMBtu; Millions of Btus) of steam sales produced in 2011.
Steam_Sales_MMBtu_Sold_2011	Total quantity (MMBtu; Millions of Btus) of steam sales sold in 2011.
Steam_Sales_MMBtu_Used_Onsite_2011	Total quantity (MMBtu; Millions of Btus) of steam sales used onsite in 2011.
Steam_Sales_MMBtu_Used_Offsite_2011	Total quantity (MMBtu; Millions of Btus) of steam sales used offsite in 2011.
Bottom_bed_ash_from_FBC_units_Total_2012	Total quantity (thousand tons) of bottom bed ash from FBC (Fluidized Bed Combustion)units produced in 2012.
Bottom_bed_ash_from_FBC_units_Disposal_Landfill_2012	Total quantity (thousand tons) of bottom bed ash from FBC (Fluidized Bed Combustion)units disposed in landfills in 2012.
Bottom_bed_ash_from_FBC_units_Disposal_Ponds_2012	Total quantity (thousand tons) of bottom bed ash from FBC (Fluidized Bed Combustion)units disposed in ponds in 2012.
Bottom_bed_ash_from_FBC_units_Disposal_Offsite_2012	Total quantity (thousand tons) of bottom bed ash from FBC (Fluidized Bed Combustion)units disposed offsite in 2012.
Bottom_bed_ash_from_FBC_units_Sold_2012	Total quantity (thousand tons) of bottom bed ash from FBC (Fluidized Bed Combustion)units sold in 2012.
Bottom_bed_ash_from_FBC_units_Used_Onsite_2012	Total quantity (thousand tons) of bottom bed ash from FBC (Fluidized Bed Combustion)units used onsite in 2012.
Bottom_bed_ash_from_FBC_units_Used_Offsite_2012	Total quantity (thousand tons) of bottom bed ash from FBC (Fluidized Bed Combustion)units used offsite in 2012.
Bottom_bed_ash_from_FBC_units_Stored_Onsite_2012	Total quantity (thousand tons) of bottom bed ash from FBC (Fluidized Bed Combustion)units stored onsite in 2012.
Bottom_bed_ash_from_FBC_units_Stored_Offsite_2012	Total quantity (thousand tons) of bottom bed ash from FBC (Fluidized Bed Combustion)units stored offsite in 2012.
Bottom_ash_from_standard_boiler_units_Total_2012	Total quantity (thousand tons) of bottom ash from standard boiler units produced in 2012.
Bottom_ash_from_standard_boiler_units_Disposal_Landfill_2012	Total quantity (thousand tons) of bottom ash from standard boiler units disposed in landfills in 2012.
Bottom_ash_from_standard_boiler_units_Disposal_Ponds_2012	Total quantity (thousand tons) of bottom ash from standard boiler units disposed in ponds in 2012.
Bottom_ash_from_standard_boiler_units_Disposal_Offsite_2012	Total quantity (thousand tons) of bottom ash from standard boiler units disposed offsite in 2012.
Bottom_ash_from_standard_boiler_units_Sold_2012	Total quantity (thousand tons) of bottom ash from standard boiler units sold in 2012.
Bottom_ash_from_standard_boiler_units_Used_Onsite_2012	Total quantity (thousand tons) of bottom ash from standard boiler units used onsite in 2012.
Bottom_ash_from_standard_boiler_units_Used_Offsite_2012	Total quantity (thousand tons) of bottom ash from standard boiler units used offsite in 2012.
Bottom_ash_from_standard_boiler_units_Stored_Onsite_2012	Total quantity (thousand tons) of bottom ash from standard boiler units stored onsite in 2012.
Bottom_ash_from_standard_boiler_units_Stored_Offsite_2012	Total quantity (thousand tons) of bottom ash from standard boiler units stored offsite in 2012.
FGD_Gypsum_Total_2012	Total quantity (thousand tons) of FGD (Flue Gas Desulfurization) gypsum produced in 2012.
FGD_Gypsum_Disposal_Landfill_2012	Total quantity (thousand tons) of FGD (Flue Gas Desulfurization) gypsum disposed in landfills in 2012.
FGD_Gypsum_Disposal_Ponds_2012	Total quantity (thousand tons) of FGD (Flue Gas Desulfurization) gypsum disposed in ponds in 2012.
FGD_Gypsum_Disposal_Offsite_2012	Total quantity (thousand tons) of FGD (Flue Gas Desulfurization) gypsum disposed offsite in 2012.
FGD_Gypsum_Sold_2012	Total quantity (thousand tons) of FGD (Flue Gas Desulfurization) gypsum sold in 2012.
FGD_Gypsum_Used_Onsite_2012	Total quantity (thousand tons) of FGD (Flue Gas Desulfurization) gypsum used onsite in 2012.
FGD_Gypsum_Used_Offsite_2012	Total quantity (thousand tons) of FGD (Flue Gas Desulfurization) gypsum used offsite in 2012.
FGD_Gypsum_Stored_Onsite_2012	Total quantity (thousand tons) of FGD (Flue Gas Desulfurization) gypsum stored onsite in 2012.
FGD_Gypsum_Stored_Offsite_2012	Total quantity (thousand tons) of FGD (Flue Gas Desulfurization) gypsum stored offsite in 2012.
Fly_ash_from_FBC_units_Total_2012	Total quantity (thousand tons) of fly ash from FBC (Fluidized Bed Combustion)units produced in 2012.
Fly_ash_from_FBC_units_Disposal_Landfill_2012	Total quantity (thousand tons) of fly ash from FBC (Fluidized Bed Combustion)units disposed in landfills in 2012.
Fly_ash_from_FBC_units_Disposal_Ponds_2012	Total quantity (thousand tons) of fly ash from FBC (Fluidized Bed Combustion)units disposed in ponds in 2012.
Fly_ash_from_FBC_units_Disposal_Offsite_2012	Total quantity (thousand tons) of fly ash from FBC (Fluidized Bed Combustion)units disposed offsite in 2012.
Fly_ash_from_FBC_units_Sold_2012	Total quantity (thousand tons) of fly ash from FBC (Fluidized Bed Combustion)units sold in 2012.
Fly_ash_from_FBC_units_Used_Onsite_2012	Total quantity (thousand tons) of fly ash from FBC (Fluidized Bed Combustion)units used onsite in 2012.
Fly_ash_from_FBC_units_Used_Offsite_2012	Total quantity (thousand tons) of fly ash from FBC (Fluidized Bed Combustion)units used offsite in 2012.
Fly_ash_from_FBC_units_Stored_Onsite_2012	Total quantity (thousand tons) of fly ash from FBC (Fluidized Bed Combustion)units stored onsite in 2012.
Fly_ash_from_FBC_units_Stored_Offsite_2012	Total quantity (thousand tons) of fly ash from FBC (Fluidized Bed Combustion)units stored offsite in 2012.
Fly_ash_from_standard_boilerPCD_units_Total_2012	Total quantity (thousand tons) of fly ash from standard boiler PCD (Particulate Control Device) units produced in 2012.
Fly_ash_from_standard_boilerPCD_units_Disposal_Landfill_2012	Total quantity (thousand tons) of fly ash from standard boiler PCD (Particulate Control Device) units disposed in landfills in 2012.
Fly_ash_from_standard_boilerPCD_units_Disposal_Ponds_2012	Total quantity (thousand tons) of fly ash from standard boiler PCD (Particulate Control Device) units disposed in ponds in 2012.
Fly_ash_from_standard_boilerPCD_units_Disposal_Offsite_2012	Total quantity (thousand tons) of fly ash from standard boiler PCD (Particulate Control Device) units disposed offsite in 2012.
Fly_ash_from_standard_boilerPCD_units_Sold_2012	Total quantity (thousand tons) of fly ash from standard boiler PCD (Particulate Control Device) units sold in 2012.
Fly_ash_from_standard_boilerPCD_units_Used_Onsite_2012	Total quantity (thousand tons) of fly ash from standard boiler PCD (Particulate Control Device) units used onsite in 2012.
Fly_ash_from_standard_boilerPCD_units_Used_Offsite_2012	Total quantity (thousand tons) of fly ash from standard boiler PCD (Particulate Control Device) units used offsite in 2012.
Fly_ash_from_standard_boilerPCD_units_Stored_Onsite_2012	Total quantity (thousand tons) of fly ash from standard boiler PCD (Particulate Control Device) units stored onsite in 2012.
Fly_ash_from_standard_boilerPCD_units_Stored_Offsite_2012	Total quantity (thousand tons) of fly ash from standard boiler PCD (Particulate Control Device) units stored offsite in 2012.
Fly_ash_from_units_with_dry_FGD_Total_2012	Total quantity (thousand tons) of fly ash from units with dry FGD (Flue Gas Desulfurization) produced in 2012.
Fly_ash_from_units_with_dry_FGD_Disposal_Landfill_2012	Total quantity (thousand tons) of fly ash from units with dry FGD (Flue Gas Desulfurization) disposed in landfills in 2012.
Fly_ash_from_units_with_dry_FGD_Disposal_Ponds_2012	Total quantity (thousand tons) of fly ash from units with dry FGD (Flue Gas Desulfurization) disposed in ponds in 2012.
Fly_ash_from_units_with_dry_FGD_Disposal_Offsite_2012	Total quantity (thousand tons) of fly ash from units with dry FGD (Flue Gas Desulfurization) disposed offsite in 2012.
Fly_ash_from_units_with_dry_FGD_Sold_2012	Total quantity (thousand tons) of fly ash from units with dry FGD (Flue Gas Desulfurization) sold in 2012.
Fly_ash_from_units_with_dry_FGD_Used_Onsite_2012	Total quantity (thousand tons) of fly ash from units with dry FGD (Flue Gas Desulfurization) used onsite in 2012.
Fly_ash_from_units_with_dry_FGD_Used_Offsite_2012	Total quantity (thousand tons) of fly ash from units with dry FGD (Flue Gas Desulfurization) used offsite in 2012.
Fly_ash_from_units_with_dry_FGD_Stored_Onsite_2012	Total quantity (thousand tons) of fly ash from units with dry FGD (Flue Gas Desulfurization) stored onsite in 2012.
Fly_ash_from_units_with_dry_FGD_Stored_Offsite_2012	Total quantity (thousand tons) of fly ash from units with dry FGD (Flue Gas Desulfurization) stored offsite in 2012.
Other_specify_via_footnote_on_Schedule_9_Total_2012	Total quantity (thousand tons) of other (specify via footnote on schedule 9) produced in 2012.
Other_specify_via_footnote_on_Schedule_9_Disposal_Landfill_2012	Total quantity (thousand tons) of other (specify via footnote on schedule 9) disposed in landfills in 2012.
Other_specify_via_footnote_on_Schedule_9_Disposal_Ponds_2012	Total quantity (thousand tons) of other (specify via footnote on schedule 9) disposed in ponds in 2012.
Other_specify_via_footnote_on_Schedule_9_Disposal_Offsite_2012	Total quantity (thousand tons) of other (specify via footnote on schedule 9) disposed offsite in 2012.
Other_specify_via_footnote_on_Schedule_9_Sold_2012	Total quantity (thousand tons) of other (specify via footnote on schedule 9) sold in 2012.
Other_specify_via_footnote_on_Schedule_9_Used_Onsite_2012	Total quantity (thousand tons) of other (specify via footnote on schedule 9) used onsite in 2012.
Other_specify_via_footnote_on_Schedule_9_Used_Offsite_2012	Total quantity (thousand tons) of other (specify via footnote on schedule 9) used offsite in 2012.
Other_specify_via_footnote_on_Schedule_9_Stored_Onsite_2012	Total quantity (thousand tons) of other (specify via footnote on schedule 9) stored onsite in 2012.
Other_specify_via_footnote_on_Schedule_9_Stored_Offsite_2012	Total quantity (thousand tons) of other (specify via footnote on schedule 9) stored offsite in 2012.
Other_FGD_byproducts_Total_2012	Total quantity (thousand tons) of other FGD (Flue Gas Desulfurization) byproducts produced in 2012.
Other_FGD_byproducts_Disposal_Landfill_2012	Total quantity (thousand tons) of other FGD (Flue Gas Desulfurization) byproducts disposed in landfills in 2012.
Other_FGD_byproducts_Disposal_Ponds_2012	Total quantity (thousand tons) of other FGD (Flue Gas Desulfurization) byproducts disposed in ponds in 2012.
Other_FGD_byproducts_Disposal_Offsite_2012	Total quantity (thousand tons) of other FGD (Flue Gas Desulfurization) byproducts disposed offsite in 2012.
Other_FGD_byproducts_Sold_2012	Total quantity (thousand tons) of other FGD (Flue Gas Desulfurization) byproducts sold in 2012.
Other_FGD_byproducts_Used_Onsite_2012	Total quantity (thousand tons) of other FGD (Flue Gas Desulfurization) byproducts used onsite in 2012.
Other_FGD_byproducts_Used_Offsite_2012	Total quantity (thousand tons) of other FGD (Flue Gas Desulfurization) byproducts used offsite in 2012.
Other_FGD_byproducts_Stored_Onsite_2012	Total quantity (thousand tons) of other FGD (Flue Gas Desulfurization) byproducts stored onsite in 2012.
Other_FGD_byproducts_Stored_Offsite_2012	Total quantity (thousand tons) of other FGD (Flue Gas Desulfurization) byproducts stored offsite in 2012.
Steam_Sales_MMBtu_Total_2012	Total quantity (MMBtu; Millions of Btus) of steam sales produced in 2012.
Steam_Sales_MMBtu_Sold_2012	Total quantity (MMBtu; Millions of Btus) of steam sales sold in 2012.
Steam_Sales_MMBtu_Used_Onsite_2012	Total quantity (MMBtu; Millions of Btus) of steam sales used onsite in 2012.
Steam_Sales_MMBtu_Used_Offsite_2012	Total quantity (MMBtu; Millions of Btus) of steam sales used offsite in 2012.
Bottom_bed_ash_from_FBC_units_Total_2013	Total quantity (thousand tons) of bottom bed ash from FBC (Fluidized Bed Combustion)units produced in 2013.
Bottom_bed_ash_from_FBC_units_Disposal_Landfill_2013	Total quantity (thousand tons) of bottom bed ash from FBC (Fluidized Bed Combustion)units disposed in landfills in 2013.
Bottom_bed_ash_from_FBC_units_Disposal_Ponds_2013	Total quantity (thousand tons) of bottom bed ash from FBC (Fluidized Bed Combustion)units disposed in ponds in 2013.
Bottom_bed_ash_from_FBC_units_Disposal_Offsite_2013	Total quantity (thousand tons) of bottom bed ash from FBC (Fluidized Bed Combustion)units disposed offsite in 2013.
Bottom_bed_ash_from_FBC_units_Sold_2013	Total quantity (thousand tons) of bottom bed ash from FBC (Fluidized Bed Combustion)units sold in 2013.
Bottom_bed_ash_from_FBC_units_Used_Onsite_2013	Total quantity (thousand tons) of bottom bed ash from FBC (Fluidized Bed Combustion)units used onsite in 2013.
Bottom_bed_ash_from_FBC_units_Used_Offsite_2013	Total quantity (thousand tons) of bottom bed ash from FBC (Fluidized Bed Combustion)units used offsite in 2013.
Bottom_bed_ash_from_FBC_units_Stored_Onsite_2013	Total quantity (thousand tons) of bottom bed ash from FBC (Fluidized Bed Combustion)units stored onsite in 2013.
Bottom_bed_ash_from_FBC_units_Stored_Offsite_2013	Total quantity (thousand tons) of bottom bed ash from FBC (Fluidized Bed Combustion)units stored offsite in 2013.
Bottom_ash_from_standard_boiler_units_Total_2013	Total quantity (thousand tons) of bottom ash from standard boiler units produced in 2013.
Bottom_ash_from_standard_boiler_units_Disposal_Landfill_2013	Total quantity (thousand tons) of bottom ash from standard boiler units disposed in landfills in 2013.
Bottom_ash_from_standard_boiler_units_Disposal_Ponds_2013	Total quantity (thousand tons) of bottom ash from standard boiler units disposed in ponds in 2013.
Bottom_ash_from_standard_boiler_units_Disposal_Offsite_2013	Total quantity (thousand tons) of bottom ash from standard boiler units disposed offsite in 2013.
Bottom_ash_from_standard_boiler_units_Sold_2013	Total quantity (thousand tons) of bottom ash from standard boiler units sold in 2013.
Bottom_ash_from_standard_boiler_units_Used_Onsite_2013	Total quantity (thousand tons) of bottom ash from standard boiler units used onsite in 2013.
Bottom_ash_from_standard_boiler_units_Used_Offsite_2013	Total quantity (thousand tons) of bottom ash from standard boiler units used offsite in 2013.
Bottom_ash_from_standard_boiler_units_Stored_Onsite_2013	Total quantity (thousand tons) of bottom ash from standard boiler units stored onsite in 2013.
Bottom_ash_from_standard_boiler_units_Stored_Offsite_2013	Total quantity (thousand tons) of bottom ash from standard boiler units stored offsite in 2013.
FGD_Gypsum_Total_2013	Total quantity (thousand tons) of FGD (Flue Gas Desulfurization) gypsum produced in 2013.
FGD_Gypsum_Disposal_Landfill_2013	Total quantity (thousand tons) of FGD (Flue Gas Desulfurization) gypsum disposed in landfills in 2013.
FGD_Gypsum_Disposal_Ponds_2013	Total quantity (thousand tons) of FGD (Flue Gas Desulfurization) gypsum disposed in ponds in 2013.
FGD_Gypsum_Disposal_Offsite_2013	Total quantity (thousand tons) of FGD (Flue Gas Desulfurization) gypsum disposed offsite in 2013.
FGD_Gypsum_Sold_2013	Total quantity (thousand tons) of FGD (Flue Gas Desulfurization) gypsum sold in 2013.
FGD_Gypsum_Used_Onsite_2013	Total quantity (thousand tons) of FGD (Flue Gas Desulfurization) gypsum used onsite in 2013.
FGD_Gypsum_Used_Offsite_2013	Total quantity (thousand tons) of FGD (Flue Gas Desulfurization) gypsum used offsite in 2013.
FGD_Gypsum_Stored_Onsite_2013	Total quantity (thousand tons) of FGD (Flue Gas Desulfurization) gypsum stored onsite in 2013.
FGD_Gypsum_Stored_Offsite_2013	Total quantity (thousand tons) of FGD (Flue Gas Desulfurization) gypsum stored offsite in 2013.
Fly_ash_from_FBC_units_Total_2013	Total quantity (thousand tons) of fly ash from FBC (Fluidized Bed Combustion)units produced in 2013.
Fly_ash_from_FBC_units_Disposal_Landfill_2013	Total quantity (thousand tons) of fly ash from FBC (Fluidized Bed Combustion)units disposed in landfills in 2013.
Fly_ash_from_FBC_units_Disposal_Ponds_2013	Total quantity (thousand tons) of fly ash from FBC (Fluidized Bed Combustion)units disposed in ponds in 2013.
Fly_ash_from_FBC_units_Disposal_Offsite_2013	Total quantity (thousand tons) of fly ash from FBC (Fluidized Bed Combustion)units disposed offsite in 2013.
Fly_ash_from_FBC_units_Sold_2013	Total quantity (thousand tons) of fly ash from FBC (Fluidized Bed Combustion)units sold in 2013.
Fly_ash_from_FBC_units_Used_Onsite_2013	Total quantity (thousand tons) of fly ash from FBC (Fluidized Bed Combustion)units used onsite in 2013.
Fly_ash_from_FBC_units_Used_Offsite_2013	Total quantity (thousand tons) of fly ash from FBC (Fluidized Bed Combustion)units used offsite in 2013.
Fly_ash_from_FBC_units_Stored_Onsite_2013	Total quantity (thousand tons) of fly ash from FBC (Fluidized Bed Combustion)units stored onsite in 2013.
Fly_ash_from_FBC_units_Stored_Offsite_2013	Total quantity (thousand tons) of fly ash from FBC (Fluidized Bed Combustion)units stored offsite in 2013.
Fly_ash_from_standard_boilerPCD_units_Total_2013	Total quantity (thousand tons) of fly ash from standard boiler PCD (Particulate Control Device) units produced in 2013.
Fly_ash_from_standard_boilerPCD_units_Disposal_Landfill_2013	Total quantity (thousand tons) of fly ash from standard boiler PCD (Particulate Control Device) units disposed in landfills in 2013.
Fly_ash_from_standard_boilerPCD_units_Disposal_Ponds_2013	Total quantity (thousand tons) of fly ash from standard boiler PCD (Particulate Control Device) units disposed in ponds in 2013.
Fly_ash_from_standard_boilerPCD_units_Disposal_Offsite_2013	Total quantity (thousand tons) of fly ash from standard boiler PCD (Particulate Control Device) units disposed offsite in 2013.
Fly_ash_from_standard_boilerPCD_units_Sold_2013	Total quantity (thousand tons) of fly ash from standard boiler PCD (Particulate Control Device) units sold in 2013.
Fly_ash_from_standard_boilerPCD_units_Used_Onsite_2013	Total quantity (thousand tons) of fly ash from standard boiler PCD (Particulate Control Device) units used onsite in 2013.
Fly_ash_from_standard_boilerPCD_units_Used_Offsite_2013	Total quantity (thousand tons) of fly ash from standard boiler PCD (Particulate Control Device) units used offsite in 2013.
Fly_ash_from_standard_boilerPCD_units_Stored_Onsite_2013	Total quantity (thousand tons) of fly ash from standard boiler PCD (Particulate Control Device) units stored onsite in 2013.
Fly_ash_from_standard_boilerPCD_units_Stored_Offsite_2013	Total quantity (thousand tons) of fly ash from standard boiler PCD (Particulate Control Device) units stored offsite in 2013.
Fly_ash_from_units_with_dry_FGD_Total_2013	Total quantity (thousand tons) of fly ash from units with dry FGD (Flue Gas Desulfurization) produced in 2013.
Fly_ash_from_units_with_dry_FGD_Disposal_Landfill_2013	Total quantity (thousand tons) of fly ash from units with dry FGD (Flue Gas Desulfurization) disposed in landfills in 2013.
Fly_ash_from_units_with_dry_FGD_Disposal_Ponds_2013	Total quantity (thousand tons) of fly ash from units with dry FGD (Flue Gas Desulfurization) disposed in ponds in 2013.
Fly_ash_from_units_with_dry_FGD_Disposal_Offsite_2013	Total quantity (thousand tons) of fly ash from units with dry FGD (Flue Gas Desulfurization) disposed offsite in 2013.
Fly_ash_from_units_with_dry_FGD_Sold_2013	Total quantity (thousand tons) of fly ash from units with dry FGD (Flue Gas Desulfurization) sold in 2013.
Fly_ash_from_units_with_dry_FGD_Used_Onsite_2013	Total quantity (thousand tons) of fly ash from units with dry FGD (Flue Gas Desulfurization) used onsite in 2013.
Fly_ash_from_units_with_dry_FGD_Used_Offsite_2013	Total quantity (thousand tons) of fly ash from units with dry FGD (Flue Gas Desulfurization) used offsite in 2013.
Fly_ash_from_units_with_dry_FGD_Stored_Onsite_2013	Total quantity (thousand tons) of fly ash from units with dry FGD (Flue Gas Desulfurization) stored onsite in 2013.
Fly_ash_from_units_with_dry_FGD_Stored_Offsite_2013	Total quantity (thousand tons) of fly ash from units with dry FGD (Flue Gas Desulfurization) stored offsite in 2013.
Other_specify_via_footnote_on_Schedule_9_Total_2013	Total quantity (thousand tons) of other (specify via footnote on schedule 9) produced in 2013.
Other_specify_via_footnote_on_Schedule_9_Disposal_Landfill_2013	Total quantity (thousand tons) of other (specify via footnote on schedule 9) disposed in landfills in 2013.
Other_specify_via_footnote_on_Schedule_9_Disposal_Ponds_2013	Total quantity (thousand tons) of other (specify via footnote on schedule 9) disposed in ponds in 2013.
Other_specify_via_footnote_on_Schedule_9_Disposal_Offsite_2013	Total quantity (thousand tons) of other (specify via footnote on schedule 9) disposed offsite in 2013.
Other_specify_via_footnote_on_Schedule_9_Sold_2013	Total quantity (thousand tons) of other (specify via footnote on schedule 9) sold in 2013.
Other_specify_via_footnote_on_Schedule_9_Used_Onsite_2013	Total quantity (thousand tons) of other (specify via footnote on schedule 9) used onsite in 2013.
Other_specify_via_footnote_on_Schedule_9_Used_Offsite_2013	Total quantity (thousand tons) of other (specify via footnote on schedule 9) used offsite in 2013.
Other_specify_via_footnote_on_Schedule_9_Stored_Onsite_2013	Total quantity (thousand tons) of other (specify via footnote on schedule 9) stored onsite in 2013.
Other_specify_via_footnote_on_Schedule_9_Stored_Offsite_2013	Total quantity (thousand tons) of other (specify via footnote on schedule 9) stored offsite in 2013.
Other_FGD_byproducts_Total_2013	Total quantity (thousand tons) of other FGD (Flue Gas Desulfurization) byproducts produced in 2013.
Other_FGD_byproducts_Disposal_Landfill_2013	Total quantity (thousand tons) of other FGD (Flue Gas Desulfurization) byproducts disposed in landfills in 2013.
Other_FGD_byproducts_Disposal_Ponds_2013	Total quantity (thousand tons) of other FGD (Flue Gas Desulfurization) byproducts disposed in ponds in 2013.
Other_FGD_byproducts_Disposal_Offsite_2013	Total quantity (thousand tons) of other FGD (Flue Gas Desulfurization) byproducts disposed offsite in 2013.
Other_FGD_byproducts_Sold_2013	Total quantity (thousand tons) of other FGD (Flue Gas Desulfurization) byproducts sold in 2013.
Other_FGD_byproducts_Used_Onsite_2013	Total quantity (thousand tons) of other FGD (Flue Gas Desulfurization) byproducts used onsite in 2013.
Other_FGD_byproducts_Used_Offsite_2013	Total quantity (thousand tons) of other FGD (Flue Gas Desulfurization) byproducts used offsite in 2013.
Other_FGD_byproducts_Stored_Onsite_2013	Total quantity (thousand tons) of other FGD (Flue Gas Desulfurization) byproducts stored onsite in 2013.
Other_FGD_byproducts_Stored_Offsite_2013	Total quantity (thousand tons) of other FGD (Flue Gas Desulfurization) byproducts stored offsite in 2013.
Steam_Sales_MMBtu_Total_2013	Total quantity (MMBtu; Millions of Btus) of steam sales produced in 2013.
Steam_Sales_MMBtu_Sold_2013	Total quantity (MMBtu; Millions of Btus) of steam sales sold in 2013.
Steam_Sales_MMBtu_Used_Onsite_2013	Total quantity (MMBtu; Millions of Btus) of steam sales used onsite in 2013.
Steam_Sales_MMBtu_Used_Offsite_2013	Total quantity (MMBtu; Millions of Btus) of steam sales used offsite in 2013.
Ash_from_coal_gasification_IGCC_units_Total_2014	Total quantity (thousand tons) of ash from coal gasification IGCC (Integrated Gasification Combined Cycle) units produced in 2014.
Ash_from_coal_gasification_IGCC_units_Disposal_Landfill_2014	Total quantity (thousand tons) of ash from coal gasification IGCC (Integrated Gasification Combined Cycle) units disposed in landfills in 2014.
Ash_from_coal_gasification_IGCC_units_Disposal_Ponds_2014	Total quantity (thousand tons) of ash from coal gasification IGCC (Integrated Gasification Combined Cycle) units disposed in ponds in 2014.
Ash_from_coal_gasification_IGCC_units_Disposal_Offsite_2014	Total quantity (thousand tons) of ash from coal gasification IGCC (Integrated Gasification Combined Cycle) units disposed offsite in 2014.
Ash_from_coal_gasification_IGCC_units_Sold_2014	Total quantity (thousand tons) of ash from coal gasification IGCC (Integrated Gasification Combined Cycle) units sold in 2014.
Ash_from_coal_gasification_IGCC_units_Used_Onsite_2014	Total quantity (thousand tons) of ash from coal gasification IGCC (Integrated Gasification Combined Cycle) units used onsite in 2014.
Ash_from_coal_gasification_IGCC_units_Used_Offsite_2014	Total quantity (thousand tons) of ash from coal gasification IGCC (Integrated Gasification Combined Cycle) units used offsite in 2014.
Ash_from_coal_gasification_IGCC_units_Stored_Onsite_2014	Total quantity (thousand tons) of ash from coal gasification IGCC (Integrated Gasification Combined Cycle) units stored onsite in 2014.
Ash_from_coal_gasification_IGCC_units_Stored_Offsite_2014	Total quantity (thousand tons) of ash from coal gasification IGCC (Integrated Gasification Combined Cycle) units stored offsite in 2014.
Bottom_bed_ash_from_FBC_units_Total_2014	Total quantity (thousand tons) of bottom bed ash from FBC (Fluidized Bed Combustion)units produced in 2014.
Bottom_bed_ash_from_FBC_units_Disposal_Landfill_2014	Total quantity (thousand tons) of bottom bed ash from FBC (Fluidized Bed Combustion)units disposed in landfills in 2014.
Bottom_bed_ash_from_FBC_units_Disposal_Ponds_2014	Total quantity (thousand tons) of bottom bed ash from FBC (Fluidized Bed Combustion)units disposed in ponds in 2014.
Bottom_bed_ash_from_FBC_units_Disposal_Offsite_2014	Total quantity (thousand tons) of bottom bed ash from FBC (Fluidized Bed Combustion)units disposed offsite in 2014.
Bottom_bed_ash_from_FBC_units_Sold_2014	Total quantity (thousand tons) of bottom bed ash from FBC (Fluidized Bed Combustion)units sold in 2014.
Bottom_bed_ash_from_FBC_units_Used_Onsite_2014	Total quantity (thousand tons) of bottom bed ash from FBC (Fluidized Bed Combustion)units used onsite in 2014.
Bottom_bed_ash_from_FBC_units_Used_Offsite_2014	Total quantity (thousand tons) of bottom bed ash from FBC (Fluidized Bed Combustion)units used offsite in 2014.
Bottom_bed_ash_from_FBC_units_Stored_Onsite_2014	Total quantity (thousand tons) of bottom bed ash from FBC (Fluidized Bed Combustion)units stored onsite in 2014.
Bottom_bed_ash_from_FBC_units_Stored_Offsite_2014	Total quantity (thousand tons) of bottom bed ash from FBC (Fluidized Bed Combustion)units stored offsite in 2014.
Bottom_ash_from_standard_boiler_units_Total_2014	Total quantity (thousand tons) of bottom ash from standard boiler units produced in 2014.
Bottom_ash_from_standard_boiler_units_Disposal_Landfill_2014	Total quantity (thousand tons) of bottom ash from standard boiler units disposed in landfills in 2014.
Bottom_ash_from_standard_boiler_units_Disposal_Ponds_2014	Total quantity (thousand tons) of bottom ash from standard boiler units disposed in ponds in 2014.
Bottom_ash_from_standard_boiler_units_Disposal_Offsite_2014	Total quantity (thousand tons) of bottom ash from standard boiler units disposed offsite in 2014.
Bottom_ash_from_standard_boiler_units_Sold_2014	Total quantity (thousand tons) of bottom ash from standard boiler units sold in 2014.
Bottom_ash_from_standard_boiler_units_Used_Onsite_2014	Total quantity (thousand tons) of bottom ash from standard boiler units used onsite in 2014.
Bottom_ash_from_standard_boiler_units_Used_Offsite_2014	Total quantity (thousand tons) of bottom ash from standard boiler units used offsite in 2014.
Bottom_ash_from_standard_boiler_units_Stored_Onsite_2014	Total quantity (thousand tons) of bottom ash from standard boiler units stored onsite in 2014.
Bottom_ash_from_standard_boiler_units_Stored_Offsite_2014	Total quantity (thousand tons) of bottom ash from standard boiler units stored offsite in 2014.
FGD_Gypsum_Total_2014	Total quantity (thousand tons) of FGD (Flue Gas Desulfurization) gypsum produced in 2014.
FGD_Gypsum_Disposal_Landfill_2014	Total quantity (thousand tons) of FGD (Flue Gas Desulfurization) gypsum disposed in landfills in 2014.
FGD_Gypsum_Disposal_Ponds_2014	Total quantity (thousand tons) of FGD (Flue Gas Desulfurization) gypsum disposed in ponds in 2014.
FGD_Gypsum_Disposal_Offsite_2014	Total quantity (thousand tons) of FGD (Flue Gas Desulfurization) gypsum disposed offsite in 2014.
FGD_Gypsum_Sold_2014	Total quantity (thousand tons) of FGD (Flue Gas Desulfurization) gypsum sold in 2014.
FGD_Gypsum_Used_Onsite_2014	Total quantity (thousand tons) of FGD (Flue Gas Desulfurization) gypsum used onsite in 2014.
FGD_Gypsum_Used_Offsite_2014	Total quantity (thousand tons) of FGD (Flue Gas Desulfurization) gypsum used offsite in 2014.
FGD_Gypsum_Stored_Onsite_2014	Total quantity (thousand tons) of FGD (Flue Gas Desulfurization) gypsum stored onsite in 2014.
FGD_Gypsum_Stored_Offsite_2014	Total quantity (thousand tons) of FGD (Flue Gas Desulfurization) gypsum stored offsite in 2014.
Fly_ash_from_FBC_units_Total_2014	Total quantity (thousand tons) of fly ash from FBC (Fluidized Bed Combustion)units produced in 2014.
Fly_ash_from_FBC_units_Disposal_Landfill_2014	Total quantity (thousand tons) of fly ash from FBC (Fluidized Bed Combustion)units disposed in landfills in 2014.
Fly_ash_from_FBC_units_Disposal_Ponds_2014	Total quantity (thousand tons) of fly ash from FBC (Fluidized Bed Combustion)units disposed in ponds in 2014.
Fly_ash_from_FBC_units_Disposal_Offsite_2014	Total quantity (thousand tons) of fly ash from FBC (Fluidized Bed Combustion)units disposed offsite in 2014.
Fly_ash_from_FBC_units_Sold_2014	Total quantity (thousand tons) of fly ash from FBC (Fluidized Bed Combustion)units sold in 2014.
Fly_ash_from_FBC_units_Used_Onsite_2014	Total quantity (thousand tons) of fly ash from FBC (Fluidized Bed Combustion)units used onsite in 2014.
Fly_ash_from_FBC_units_Used_Offsite_2014	Total quantity (thousand tons) of fly ash from FBC (Fluidized Bed Combustion)units used offsite in 2014.
Fly_ash_from_FBC_units_Stored_Onsite_2014	Total quantity (thousand tons) of fly ash from FBC (Fluidized Bed Combustion)units stored onsite in 2014.
Fly_ash_from_FBC_units_Stored_Offsite_2014	Total quantity (thousand tons) of fly ash from FBC (Fluidized Bed Combustion)units stored offsite in 2014.
Fly_ash_from_standard_boilerPCD_units_Total_2014	Total quantity (thousand tons) of fly ash from standard boiler PCD (Particulate Control Device) units produced in 2014.
Fly_ash_from_standard_boilerPCD_units_Disposal_Landfill_2014	Total quantity (thousand tons) of fly ash from standard boiler PCD (Particulate Control Device) units disposed in landfills in 2014.
Fly_ash_from_standard_boilerPCD_units_Disposal_Ponds_2014	Total quantity (thousand tons) of fly ash from standard boiler PCD (Particulate Control Device) units disposed in ponds in 2014.
Fly_ash_from_standard_boilerPCD_units_Disposal_Offsite_2014	Total quantity (thousand tons) of fly ash from standard boiler PCD (Particulate Control Device) units disposed offsite in 2014.
Fly_ash_from_standard_boilerPCD_units_Sold_2014	Total quantity (thousand tons) of fly ash from standard boiler PCD (Particulate Control Device) units sold in 2014.
Fly_ash_from_standard_boilerPCD_units_Used_Onsite_2014	Total quantity (thousand tons) of fly ash from standard boiler PCD (Particulate Control Device) units used onsite in 2014.
Fly_ash_from_standard_boilerPCD_units_Used_Offsite_2014	Total quantity (thousand tons) of fly ash from standard boiler PCD (Particulate Control Device) units used offsite in 2014.
Fly_ash_from_standard_boilerPCD_units_Stored_Onsite_2014	Total quantity (thousand tons) of fly ash from standard boiler PCD (Particulate Control Device) units stored onsite in 2014.
Fly_ash_from_standard_boilerPCD_units_Stored_Offsite_2014	Total quantity (thousand tons) of fly ash from standard boiler PCD (Particulate Control Device) units stored offsite in 2014.
Fly_ash_from_units_with_dry_FGD_Total_2014	Total quantity (thousand tons) of fly ash from units with dry FGD (Flue Gas Desulfurization) produced in 2014.
Fly_ash_from_units_with_dry_FGD_Disposal_Landfill_2014	Total quantity (thousand tons) of fly ash from units with dry FGD (Flue Gas Desulfurization) disposed in landfills in 2014.
Fly_ash_from_units_with_dry_FGD_Disposal_Ponds_2014	Total quantity (thousand tons) of fly ash from units with dry FGD (Flue Gas Desulfurization) disposed in ponds in 2014.
Fly_ash_from_units_with_dry_FGD_Disposal_Offsite_2014	Total quantity (thousand tons) of fly ash from units with dry FGD (Flue Gas Desulfurization) disposed offsite in 2014.
Fly_ash_from_units_with_dry_FGD_Sold_2014	Total quantity (thousand tons) of fly ash from units with dry FGD (Flue Gas Desulfurization) sold in 2014.
Fly_ash_from_units_with_dry_FGD_Used_Onsite_2014	Total quantity (thousand tons) of fly ash from units with dry FGD (Flue Gas Desulfurization) used onsite in 2014.
Fly_ash_from_units_with_dry_FGD_Used_Offsite_2014	Total quantity (thousand tons) of fly ash from units with dry FGD (Flue Gas Desulfurization) used offsite in 2014.
Fly_ash_from_units_with_dry_FGD_Stored_Onsite_2014	Total quantity (thousand tons) of fly ash from units with dry FGD (Flue Gas Desulfurization) stored onsite in 2014.
Fly_ash_from_units_with_dry_FGD_Stored_Offsite_2014	Total quantity (thousand tons) of fly ash from units with dry FGD (Flue Gas Desulfurization) stored offsite in 2014.
Other_specify_via_footnote_on_Schedule_9_Total_2014	Total quantity (thousand tons) of other (specify via footnote on schedule 9) produced in 2014.
Other_specify_via_footnote_on_Schedule_9_Disposal_Landfill_2014	Total quantity (thousand tons) of other (specify via footnote on schedule 9) disposed in landfills in 2014.
Other_specify_via_footnote_on_Schedule_9_Disposal_Ponds_2014	Total quantity (thousand tons) of other (specify via footnote on schedule 9) disposed in ponds in 2014.
Other_specify_via_footnote_on_Schedule_9_Disposal_Offsite_2014	Total quantity (thousand tons) of other (specify via footnote on schedule 9) disposed offsite in 2014.
Other_specify_via_footnote_on_Schedule_9_Sold_2014	Total quantity (thousand tons) of other (specify via footnote on schedule 9) sold in 2014.
Other_specify_via_footnote_on_Schedule_9_Used_Onsite_2014	Total quantity (thousand tons) of other (specify via footnote on schedule 9) used onsite in 2014.
Other_specify_via_footnote_on_Schedule_9_Used_Offsite_2014	Total quantity (thousand tons) of other (specify via footnote on schedule 9) used offsite in 2014.
Other_specify_via_footnote_on_Schedule_9_Stored_Onsite_2014	Total quantity (thousand tons) of other (specify via footnote on schedule 9) stored onsite in 2014.
Other_specify_via_footnote_on_Schedule_9_Stored_Offsite_2014	Total quantity (thousand tons) of other (specify via footnote on schedule 9) stored offsite in 2014.
Other_FGD_byproducts_Total_2014	Total quantity (thousand tons) of other FGD (Flue Gas Desulfurization) byproducts produced in 2014.
Other_FGD_byproducts_Disposal_Landfill_2014	Total quantity (thousand tons) of other FGD (Flue Gas Desulfurization) byproducts disposed in landfills in 2014.
Other_FGD_byproducts_Disposal_Ponds_2014	Total quantity (thousand tons) of other FGD (Flue Gas Desulfurization) byproducts disposed in ponds in 2014.
Other_FGD_byproducts_Disposal_Offsite_2014	Total quantity (thousand tons) of other FGD (Flue Gas Desulfurization) byproducts disposed offsite in 2014.
Other_FGD_byproducts_Sold_2014	Total quantity (thousand tons) of other FGD (Flue Gas Desulfurization) byproducts sold in 2014.
Other_FGD_byproducts_Used_Onsite_2014	Total quantity (thousand tons) of other FGD (Flue Gas Desulfurization) byproducts used onsite in 2014.
Other_FGD_byproducts_Used_Offsite_2014	Total quantity (thousand tons) of other FGD (Flue Gas Desulfurization) byproducts used offsite in 2014.
Other_FGD_byproducts_Stored_Onsite_2014	Total quantity (thousand tons) of other FGD (Flue Gas Desulfurization) byproducts stored onsite in 2014.
Other_FGD_byproducts_Stored_Offsite_2014	Total quantity (thousand tons) of other FGD (Flue Gas Desulfurization) byproducts stored offsite in 2014.
Steam_Sales_MMBtu_Total_2014	Total quantity (MMBtu; Millions of Btus) of steam sales produced in 2014.
Steam_Sales_MMBtu_Sold_2014	Total quantity (MMBtu; Millions of Btus) of steam sales sold in 2014.
Steam_Sales_MMBtu_Used_Onsite_2014	Total quantity (MMBtu; Millions of Btus) of steam sales used onsite in 2014.
Steam_Sales_MMBtu_Used_Offsite_2014	Total quantity (MMBtu; Millions of Btus) of steam sales used offsite in 2014.
Ash_from_coal_gasification_IGCC_units_Total_2015	Total quantity (thousand tons) of ash from coal gasification IGCC (Integrated Gasification Combined Cycle) units produced in 2015.
Ash_from_coal_gasification_IGCC_units_Disposal_Landfill_2015	Total quantity (thousand tons) of ash from coal gasification IGCC (Integrated Gasification Combined Cycle) units disposed in landfills in 2015.
Ash_from_coal_gasification_IGCC_units_Disposal_Ponds_2015	Total quantity (thousand tons) of ash from coal gasification IGCC (Integrated Gasification Combined Cycle) units disposed in ponds in 2015.
Ash_from_coal_gasification_IGCC_units_Disposal_Offsite_2015	Total quantity (thousand tons) of ash from coal gasification IGCC (Integrated Gasification Combined Cycle) units disposed offsite in 2015.
Ash_from_coal_gasification_IGCC_units_Sold_2015	Total quantity (thousand tons) of ash from coal gasification IGCC (Integrated Gasification Combined Cycle) units sold in 2015.
Ash_from_coal_gasification_IGCC_units_Used_Onsite_2015	Total quantity (thousand tons) of ash from coal gasification IGCC (Integrated Gasification Combined Cycle) units used onsite in 2015.
Ash_from_coal_gasification_IGCC_units_Used_Offsite_2015	Total quantity (thousand tons) of ash from coal gasification IGCC (Integrated Gasification Combined Cycle) units used offsite in 2015.
Ash_from_coal_gasification_IGCC_units_Stored_Onsite_2015	Total quantity (thousand tons) of ash from coal gasification IGCC (Integrated Gasification Combined Cycle) units stored onsite in 2015.
Ash_from_coal_gasification_IGCC_units_Stored_Offsite_2015	Total quantity (thousand tons) of ash from coal gasification IGCC (Integrated Gasification Combined Cycle) units stored offsite in 2015.
Bottom_bed_ash_from_FBC_units_Total_2015	Total quantity (thousand tons) of bottom bed ash from FBC (Fluidized Bed Combustion)units produced in 2015.
Bottom_bed_ash_from_FBC_units_Disposal_Landfill_2015	Total quantity (thousand tons) of bottom bed ash from FBC (Fluidized Bed Combustion)units disposed in landfills in 2015.
Bottom_bed_ash_from_FBC_units_Disposal_Ponds_2015	Total quantity (thousand tons) of bottom bed ash from FBC (Fluidized Bed Combustion)units disposed in ponds in 2015.
Bottom_bed_ash_from_FBC_units_Disposal_Offsite_2015	Total quantity (thousand tons) of bottom bed ash from FBC (Fluidized Bed Combustion)units disposed offsite in 2015.
Bottom_bed_ash_from_FBC_units_Sold_2015	Total quantity (thousand tons) of bottom bed ash from FBC (Fluidized Bed Combustion)units sold in 2015.
Bottom_bed_ash_from_FBC_units_Used_Onsite_2015	Total quantity (thousand tons) of bottom bed ash from FBC (Fluidized Bed Combustion)units used onsite in 2015.
Bottom_bed_ash_from_FBC_units_Used_Offsite_2015	Total quantity (thousand tons) of bottom bed ash from FBC (Fluidized Bed Combustion)units used offsite in 2015.
Bottom_bed_ash_from_FBC_units_Stored_Onsite_2015	Total quantity (thousand tons) of bottom bed ash from FBC (Fluidized Bed Combustion)units stored onsite in 2015.
Bottom_bed_ash_from_FBC_units_Stored_Offsite_2015	Total quantity (thousand tons) of bottom bed ash from FBC (Fluidized Bed Combustion)units stored offsite in 2015.
Bottom_ash_from_standard_boiler_units_Total_2015	Total quantity (thousand tons) of bottom ash from standard boiler units produced in 2015.
Bottom_ash_from_standard_boiler_units_Disposal_Landfill_2015	Total quantity (thousand tons) of bottom ash from standard boiler units disposed in landfills in 2015.
Bottom_ash_from_standard_boiler_units_Disposal_Ponds_2015	Total quantity (thousand tons) of bottom ash from standard boiler units disposed in ponds in 2015.
Bottom_ash_from_standard_boiler_units_Disposal_Offsite_2015	Total quantity (thousand tons) of bottom ash from standard boiler units disposed offsite in 2015.
Bottom_ash_from_standard_boiler_units_Sold_2015	Total quantity (thousand tons) of bottom ash from standard boiler units sold in 2015.
Bottom_ash_from_standard_boiler_units_Used_Onsite_2015	Total quantity (thousand tons) of bottom ash from standard boiler units used onsite in 2015.
Bottom_ash_from_standard_boiler_units_Used_Offsite_2015	Total quantity (thousand tons) of bottom ash from standard boiler units used offsite in 2015.
Bottom_ash_from_standard_boiler_units_Stored_Onsite_2015	Total quantity (thousand tons) of bottom ash from standard boiler units stored onsite in 2015.
Bottom_ash_from_standard_boiler_units_Stored_Offsite_2015	Total quantity (thousand tons) of bottom ash from standard boiler units stored offsite in 2015.
FGD_Gypsum_Total_2015	Total quantity (thousand tons) of FGD (Flue Gas Desulfurization) gypsum produced in 2015.
FGD_Gypsum_Disposal_Landfill_2015	Total quantity (thousand tons) of FGD (Flue Gas Desulfurization) gypsum disposed in landfills in 2015.
FGD_Gypsum_Disposal_Ponds_2015	Total quantity (thousand tons) of FGD (Flue Gas Desulfurization) gypsum disposed in ponds in 2015.
FGD_Gypsum_Disposal_Offsite_2015	Total quantity (thousand tons) of FGD (Flue Gas Desulfurization) gypsum disposed offsite in 2015.
FGD_Gypsum_Sold_2015	Total quantity (thousand tons) of FGD (Flue Gas Desulfurization) gypsum sold in 2015.
FGD_Gypsum_Used_Onsite_2015	Total quantity (thousand tons) of FGD (Flue Gas Desulfurization) gypsum used onsite in 2015.
FGD_Gypsum_Used_Offsite_2015	Total quantity (thousand tons) of FGD (Flue Gas Desulfurization) gypsum used offsite in 2015.
FGD_Gypsum_Stored_Onsite_2015	Total quantity (thousand tons) of FGD (Flue Gas Desulfurization) gypsum stored onsite in 2015.
FGD_Gypsum_Stored_Offsite_2015	Total quantity (thousand tons) of FGD (Flue Gas Desulfurization) gypsum stored offsite in 2015.
Fly_ash_from_FBC_units_Total_2015	Total quantity (thousand tons) of fly ash from FBC (Fluidized Bed Combustion)units produced in 2015.
Fly_ash_from_FBC_units_Disposal_Landfill_2015	Total quantity (thousand tons) of fly ash from FBC (Fluidized Bed Combustion)units disposed in landfills in 2015.
Fly_ash_from_FBC_units_Disposal_Ponds_2015	Total quantity (thousand tons) of fly ash from FBC (Fluidized Bed Combustion)units disposed in ponds in 2015.
Fly_ash_from_FBC_units_Disposal_Offsite_2015	Total quantity (thousand tons) of fly ash from FBC (Fluidized Bed Combustion)units disposed offsite in 2015.
Fly_ash_from_FBC_units_Sold_2015	Total quantity (thousand tons) of fly ash from FBC (Fluidized Bed Combustion)units sold in 2015.
Fly_ash_from_FBC_units_Used_Onsite_2015	Total quantity (thousand tons) of fly ash from FBC (Fluidized Bed Combustion)units used onsite in 2015.
Fly_ash_from_FBC_units_Used_Offsite_2015	Total quantity (thousand tons) of fly ash from FBC (Fluidized Bed Combustion)units used offsite in 2015.
Fly_ash_from_FBC_units_Stored_Onsite_2015	Total quantity (thousand tons) of fly ash from FBC (Fluidized Bed Combustion)units stored onsite in 2015.
Fly_ash_from_FBC_units_Stored_Offsite_2015	Total quantity (thousand tons) of fly ash from FBC (Fluidized Bed Combustion)units stored offsite in 2015.
Fly_ash_from_standard_boilerPCD_units_Total_2015	Total quantity (thousand tons) of fly ash from standard boiler PCD (Particulate Control Device) units produced in 2015.
Fly_ash_from_standard_boilerPCD_units_Disposal_Landfill_2015	Total quantity (thousand tons) of fly ash from standard boiler PCD (Particulate Control Device) units disposed in landfills in 2015.
Fly_ash_from_standard_boilerPCD_units_Disposal_Ponds_2015	Total quantity (thousand tons) of fly ash from standard boiler PCD (Particulate Control Device) units disposed in ponds in 2015.
Fly_ash_from_standard_boilerPCD_units_Disposal_Offsite_2015	Total quantity (thousand tons) of fly ash from standard boiler PCD (Particulate Control Device) units disposed offsite in 2015.
Fly_ash_from_standard_boilerPCD_units_Sold_2015	Total quantity (thousand tons) of fly ash from standard boiler PCD (Particulate Control Device) units sold in 2015.
Fly_ash_from_standard_boilerPCD_units_Used_Onsite_2015	Total quantity (thousand tons) of fly ash from standard boiler PCD (Particulate Control Device) units used onsite in 2015.
Fly_ash_from_standard_boilerPCD_units_Used_Offsite_2015	Total quantity (thousand tons) of fly ash from standard boiler PCD (Particulate Control Device) units used offsite in 2015.
Fly_ash_from_standard_boilerPCD_units_Stored_Onsite_2015	Total quantity (thousand tons) of fly ash from standard boiler PCD (Particulate Control Device) units stored onsite in 2015.
Fly_ash_from_standard_boilerPCD_units_Stored_Offsite_2015	Total quantity (thousand tons) of fly ash from standard boiler PCD (Particulate Control Device) units stored offsite in 2015.
Fly_ash_from_units_with_dry_FGD_Total_2015	Total quantity (thousand tons) of fly ash from units with dry FGD (Flue Gas Desulfurization) produced in 2015.
Fly_ash_from_units_with_dry_FGD_Disposal_Landfill_2015	Total quantity (thousand tons) of fly ash from units with dry FGD (Flue Gas Desulfurization) disposed in landfills in 2015.
Fly_ash_from_units_with_dry_FGD_Disposal_Ponds_2015	Total quantity (thousand tons) of fly ash from units with dry FGD (Flue Gas Desulfurization) disposed in ponds in 2015.
Fly_ash_from_units_with_dry_FGD_Disposal_Offsite_2015	Total quantity (thousand tons) of fly ash from units with dry FGD (Flue Gas Desulfurization) disposed offsite in 2015.
Fly_ash_from_units_with_dry_FGD_Sold_2015	Total quantity (thousand tons) of fly ash from units with dry FGD (Flue Gas Desulfurization) sold in 2015.
Fly_ash_from_units_with_dry_FGD_Used_Onsite_2015	Total quantity (thousand tons) of fly ash from units with dry FGD (Flue Gas Desulfurization) used onsite in 2015.
Fly_ash_from_units_with_dry_FGD_Used_Offsite_2015	Total quantity (thousand tons) of fly ash from units with dry FGD (Flue Gas Desulfurization) used offsite in 2015.
Fly_ash_from_units_with_dry_FGD_Stored_Onsite_2015	Total quantity (thousand tons) of fly ash from units with dry FGD (Flue Gas Desulfurization) stored onsite in 2015.
Fly_ash_from_units_with_dry_FGD_Stored_Offsite_2015	Total quantity (thousand tons) of fly ash from units with dry FGD (Flue Gas Desulfurization) stored offsite in 2015.
Other_specify_via_footnote_on_Schedule_9_Total_2015	Total quantity (thousand tons) of other (specify via footnote on schedule 9) produced in 2015.
Other_specify_via_footnote_on_Schedule_9_Disposal_Landfill_2015	Total quantity (thousand tons) of other (specify via footnote on schedule 9) disposed in landfills in 2015.
Other_specify_via_footnote_on_Schedule_9_Disposal_Ponds_2015	Total quantity (thousand tons) of other (specify via footnote on schedule 9) disposed in ponds in 2015.
Other_specify_via_footnote_on_Schedule_9_Disposal_Offsite_2015	Total quantity (thousand tons) of other (specify via footnote on schedule 9) disposed offsite in 2015.
Other_specify_via_footnote_on_Schedule_9_Sold_2015	Total quantity (thousand tons) of other (specify via footnote on schedule 9) sold in 2015.
Other_specify_via_footnote_on_Schedule_9_Used_Onsite_2015	Total quantity (thousand tons) of other (specify via footnote on schedule 9) used onsite in 2015.
Other_specify_via_footnote_on_Schedule_9_Used_Offsite_2015	Total quantity (thousand tons) of other (specify via footnote on schedule 9) used offsite in 2015.
Other_specify_via_footnote_on_Schedule_9_Stored_Onsite_2015	Total quantity (thousand tons) of other (specify via footnote on schedule 9) stored onsite in 2015.
Other_specify_via_footnote_on_Schedule_9_Stored_Offsite_2015	Total quantity (thousand tons) of other (specify via footnote on schedule 9) stored offsite in 2015.
Other_FGD_byproducts_Total_2015	Total quantity (thousand tons) of other FGD (Flue Gas Desulfurization) byproducts produced in 2015.
Other_FGD_byproducts_Disposal_Landfill_2015	Total quantity (thousand tons) of other FGD (Flue Gas Desulfurization) byproducts disposed in landfills in 2015.
Other_FGD_byproducts_Disposal_Ponds_2015	Total quantity (thousand tons) of other FGD (Flue Gas Desulfurization) byproducts disposed in ponds in 2015.
Other_FGD_byproducts_Disposal_Offsite_2015	Total quantity (thousand tons) of other FGD (Flue Gas Desulfurization) byproducts disposed offsite in 2015.
Other_FGD_byproducts_Sold_2015	Total quantity (thousand tons) of other FGD (Flue Gas Desulfurization) byproducts sold in 2015.
Other_FGD_byproducts_Used_Onsite_2015	Total quantity (thousand tons) of other FGD (Flue Gas Desulfurization) byproducts used onsite in 2015.
Other_FGD_byproducts_Used_Offsite_2015	Total quantity (thousand tons) of other FGD (Flue Gas Desulfurization) byproducts used offsite in 2015.
Other_FGD_byproducts_Stored_Onsite_2015	Total quantity (thousand tons) of other FGD (Flue Gas Desulfurization) byproducts stored onsite in 2015.
Other_FGD_byproducts_Stored_Offsite_2015	Total quantity (thousand tons) of other FGD (Flue Gas Desulfurization) byproducts stored offsite in 2015.
Steam_Sales_MMBtu_Total_2015	Total quantity (MMBtu; Millions of Btus) of steam sales produced in 2015.
Steam_Sales_MMBtu_Sold_2015	Total quantity (MMBtu; Millions of Btus) of steam sales sold in 2015.
Steam_Sales_MMBtu_Used_Onsite_2015	Total quantity (MMBtu; Millions of Btus) of steam sales used onsite in 2015.
Steam_Sales_MMBtu_Used_Offsite_2015	Total quantity (MMBtu; Millions of Btus) of steam sales used offsite in 2015.
Ash_from_coal_gasification_IGCC_units_Total_2016	Total quantity (thousand tons) of ash from coal gasification IGCC (Integrated Gasification Combined Cycle) units produced in 2016.
Ash_from_coal_gasification_IGCC_units_Disposal_Landfill_2016	Total quantity (thousand tons) of ash from coal gasification IGCC (Integrated Gasification Combined Cycle) units disposed in landfills in 2016.
Ash_from_coal_gasification_IGCC_units_Disposal_Ponds_2016	Total quantity (thousand tons) of ash from coal gasification IGCC (Integrated Gasification Combined Cycle) units disposed in ponds in 2016.
Ash_from_coal_gasification_IGCC_units_Disposal_Offsite_2016	Total quantity (thousand tons) of ash from coal gasification IGCC (Integrated Gasification Combined Cycle) units disposed offsite in 2016.
Ash_from_coal_gasification_IGCC_units_Sold_2016	Total quantity (thousand tons) of ash from coal gasification IGCC (Integrated Gasification Combined Cycle) units sold in 2016.
Ash_from_coal_gasification_IGCC_units_Used_Onsite_2016	Total quantity (thousand tons) of ash from coal gasification IGCC (Integrated Gasification Combined Cycle) units used onsite in 2016.
Ash_from_coal_gasification_IGCC_units_Used_Offsite_2016	Total quantity (thousand tons) of ash from coal gasification IGCC (Integrated Gasification Combined Cycle) units used offsite in 2016.
Ash_from_coal_gasification_IGCC_units_Stored_Onsite_2016	Total quantity (thousand tons) of ash from coal gasification IGCC (Integrated Gasification Combined Cycle) units stored onsite in 2016.
Ash_from_coal_gasification_IGCC_units_Stored_Offsite_2016	Total quantity (thousand tons) of ash from coal gasification IGCC (Integrated Gasification Combined Cycle) units stored offsite in 2016.
Bottom_bed_ash_from_FBC_units_Total_2016	Total quantity (thousand tons) of bottom bed ash from FBC (Fluidized Bed Combustion)units produced in 2016.
Bottom_bed_ash_from_FBC_units_Disposal_Landfill_2016	Total quantity (thousand tons) of bottom bed ash from FBC (Fluidized Bed Combustion)units disposed in landfills in 2016.
Bottom_bed_ash_from_FBC_units_Disposal_Ponds_2016	Total quantity (thousand tons) of bottom bed ash from FBC (Fluidized Bed Combustion)units disposed in ponds in 2016.
Bottom_bed_ash_from_FBC_units_Disposal_Offsite_2016	Total quantity (thousand tons) of bottom bed ash from FBC (Fluidized Bed Combustion)units disposed offsite in 2016.
Bottom_bed_ash_from_FBC_units_Sold_2016	Total quantity (thousand tons) of bottom bed ash from FBC (Fluidized Bed Combustion)units sold in 2016.
Bottom_bed_ash_from_FBC_units_Used_Onsite_2016	Total quantity (thousand tons) of bottom bed ash from FBC (Fluidized Bed Combustion)units used onsite in 2016.
Bottom_bed_ash_from_FBC_units_Used_Offsite_2016	Total quantity (thousand tons) of bottom bed ash from FBC (Fluidized Bed Combustion)units used offsite in 2016.
Bottom_bed_ash_from_FBC_units_Stored_Onsite_2016	Total quantity (thousand tons) of bottom bed ash from FBC (Fluidized Bed Combustion)units stored onsite in 2016.
Bottom_bed_ash_from_FBC_units_Stored_Offsite_2016	Total quantity (thousand tons) of bottom bed ash from FBC (Fluidized Bed Combustion)units stored offsite in 2016.
Bottom_ash_from_standard_boiler_units_Total_2016	Total quantity (thousand tons) of bottom ash from standard boiler units produced in 2016.
Bottom_ash_from_standard_boiler_units_Disposal_Landfill_2016	Total quantity (thousand tons) of bottom ash from standard boiler units disposed in landfills in 2016.
Bottom_ash_from_standard_boiler_units_Disposal_Ponds_2016	Total quantity (thousand tons) of bottom ash from standard boiler units disposed in ponds in 2016.
Bottom_ash_from_standard_boiler_units_Disposal_Offsite_2016	Total quantity (thousand tons) of bottom ash from standard boiler units disposed offsite in 2016.
Bottom_ash_from_standard_boiler_units_Sold_2016	Total quantity (thousand tons) of bottom ash from standard boiler units sold in 2016.
Bottom_ash_from_standard_boiler_units_Used_Onsite_2016	Total quantity (thousand tons) of bottom ash from standard boiler units used onsite in 2016.
Bottom_ash_from_standard_boiler_units_Used_Offsite_2016	Total quantity (thousand tons) of bottom ash from standard boiler units used offsite in 2016.
Bottom_ash_from_standard_boiler_units_Stored_Onsite_2016	Total quantity (thousand tons) of bottom ash from standard boiler units stored onsite in 2016.
Bottom_ash_from_standard_boiler_units_Stored_Offsite_2016	Total quantity (thousand tons) of bottom ash from standard boiler units stored offsite in 2016.
FGD_Gypsum_Total_2016	Total quantity (thousand tons) of FGD (Flue Gas Desulfurization) gypsum produced in 2016.
FGD_Gypsum_Disposal_Landfill_2016	Total quantity (thousand tons) of FGD (Flue Gas Desulfurization) gypsum disposed in landfills in 2016.
FGD_Gypsum_Disposal_Ponds_2016	Total quantity (thousand tons) of FGD (Flue Gas Desulfurization) gypsum disposed in ponds in 2016.
FGD_Gypsum_Disposal_Offsite_2016	Total quantity (thousand tons) of FGD (Flue Gas Desulfurization) gypsum disposed offsite in 2016.
FGD_Gypsum_Sold_2016	Total quantity (thousand tons) of FGD (Flue Gas Desulfurization) gypsum sold in 2016.
FGD_Gypsum_Used_Onsite_2016	Total quantity (thousand tons) of FGD (Flue Gas Desulfurization) gypsum used onsite in 2016.
FGD_Gypsum_Used_Offsite_2016	Total quantity (thousand tons) of FGD (Flue Gas Desulfurization) gypsum used offsite in 2016.
FGD_Gypsum_Stored_Onsite_2016	Total quantity (thousand tons) of FGD (Flue Gas Desulfurization) gypsum stored onsite in 2016.
FGD_Gypsum_Stored_Offsite_2016	Total quantity (thousand tons) of FGD (Flue Gas Desulfurization) gypsum stored offsite in 2016.
Fly_ash_from_FBC_units_Total_2016	Total quantity (thousand tons) of fly ash from FBC (Fluidized Bed Combustion)units produced in 2016.
Fly_ash_from_FBC_units_Disposal_Landfill_2016	Total quantity (thousand tons) of fly ash from FBC (Fluidized Bed Combustion)units disposed in landfills in 2016.
Fly_ash_from_FBC_units_Disposal_Ponds_2016	Total quantity (thousand tons) of fly ash from FBC (Fluidized Bed Combustion)units disposed in ponds in 2016.
Fly_ash_from_FBC_units_Disposal_Offsite_2016	Total quantity (thousand tons) of fly ash from FBC (Fluidized Bed Combustion)units disposed offsite in 2016.
Fly_ash_from_FBC_units_Sold_2016	Total quantity (thousand tons) of fly ash from FBC (Fluidized Bed Combustion)units sold in 2016.
Fly_ash_from_FBC_units_Used_Onsite_2016	Total quantity (thousand tons) of fly ash from FBC (Fluidized Bed Combustion)units used onsite in 2016.
Fly_ash_from_FBC_units_Used_Offsite_2016	Total quantity (thousand tons) of fly ash from FBC (Fluidized Bed Combustion)units used offsite in 2016.
Fly_ash_from_FBC_units_Stored_Onsite_2016	Total quantity (thousand tons) of fly ash from FBC (Fluidized Bed Combustion)units stored onsite in 2016.
Fly_ash_from_FBC_units_Stored_Offsite_2016	Total quantity (thousand tons) of fly ash from FBC (Fluidized Bed Combustion)units stored offsite in 2016.
Fly_ash_from_standard_boilerPCD_units_Total_2016	Total quantity (thousand tons) of fly ash from standard boiler PCD (Particulate Control Device) units produced in 2016.
Fly_ash_from_standard_boilerPCD_units_Disposal_Landfill_2016	Total quantity (thousand tons) of fly ash from standard boiler PCD (Particulate Control Device) units disposed in landfills in 2016.
Fly_ash_from_standard_boilerPCD_units_Disposal_Ponds_2016	Total quantity (thousand tons) of fly ash from standard boiler PCD (Particulate Control Device) units disposed in ponds in 2016.
Fly_ash_from_standard_boilerPCD_units_Disposal_Offsite_2016	Total quantity (thousand tons) of fly ash from standard boiler PCD (Particulate Control Device) units disposed offsite in 2016.
Fly_ash_from_standard_boilerPCD_units_Sold_2016	Total quantity (thousand tons) of fly ash from standard boiler PCD (Particulate Control Device) units sold in 2016.
Fly_ash_from_standard_boilerPCD_units_Used_Onsite_2016	Total quantity (thousand tons) of fly ash from standard boiler PCD (Particulate Control Device) units used onsite in 2016.
Fly_ash_from_standard_boilerPCD_units_Used_Offsite_2016	Total quantity (thousand tons) of fly ash from standard boiler PCD (Particulate Control Device) units used offsite in 2016.
Fly_ash_from_standard_boilerPCD_units_Stored_Onsite_2016	Total quantity (thousand tons) of fly ash from standard boiler PCD (Particulate Control Device) units stored onsite in 2016.
Fly_ash_from_standard_boilerPCD_units_Stored_Offsite_2016	Total quantity (thousand tons) of fly ash from standard boiler PCD (Particulate Control Device) units stored offsite in 2016.
Fly_ash_from_units_with_dry_FGD_Total_2016	Total quantity (thousand tons) of fly ash from units with dry FGD (Flue Gas Desulfurization) produced in 2016.
Fly_ash_from_units_with_dry_FGD_Disposal_Landfill_2016	Total quantity (thousand tons) of fly ash from units with dry FGD (Flue Gas Desulfurization) disposed in landfills in 2016.
Fly_ash_from_units_with_dry_FGD_Disposal_Ponds_2016	Total quantity (thousand tons) of fly ash from units with dry FGD (Flue Gas Desulfurization) disposed in ponds in 2016.
Fly_ash_from_units_with_dry_FGD_Disposal_Offsite_2016	Total quantity (thousand tons) of fly ash from units with dry FGD (Flue Gas Desulfurization) disposed offsite in 2016.
Fly_ash_from_units_with_dry_FGD_Sold_2016	Total quantity (thousand tons) of fly ash from units with dry FGD (Flue Gas Desulfurization) sold in 2016.
Fly_ash_from_units_with_dry_FGD_Used_Onsite_2016	Total quantity (thousand tons) of fly ash from units with dry FGD (Flue Gas Desulfurization) used onsite in 2016.
Fly_ash_from_units_with_dry_FGD_Used_Offsite_2016	Total quantity (thousand tons) of fly ash from units with dry FGD (Flue Gas Desulfurization) used offsite in 2016.
Fly_ash_from_units_with_dry_FGD_Stored_Onsite_2016	Total quantity (thousand tons) of fly ash from units with dry FGD (Flue Gas Desulfurization) stored onsite in 2016.
Fly_ash_from_units_with_dry_FGD_Stored_Offsite_2016	Total quantity (thousand tons) of fly ash from units with dry FGD (Flue Gas Desulfurization) stored offsite in 2016.
Other_specify_via_footnote_on_Schedule_9_Total_2016	Total quantity (thousand tons) of other (specify via footnote on schedule 9) produced in 2016.
Other_specify_via_footnote_on_Schedule_9_Disposal_Landfill_2016	Total quantity (thousand tons) of other (specify via footnote on schedule 9) disposed in landfills in 2016.
Other_specify_via_footnote_on_Schedule_9_Disposal_Ponds_2016	Total quantity (thousand tons) of other (specify via footnote on schedule 9) disposed in ponds in 2016.
Other_specify_via_footnote_on_Schedule_9_Disposal_Offsite_2016	Total quantity (thousand tons) of other (specify via footnote on schedule 9) disposed offsite in 2016.
Other_specify_via_footnote_on_Schedule_9_Sold_2016	Total quantity (thousand tons) of other (specify via footnote on schedule 9) sold in 2016.
Other_specify_via_footnote_on_Schedule_9_Used_Onsite_2016	Total quantity (thousand tons) of other (specify via footnote on schedule 9) used onsite in 2016.
Other_specify_via_footnote_on_Schedule_9_Used_Offsite_2016	Total quantity (thousand tons) of other (specify via footnote on schedule 9) used offsite in 2016.
Other_specify_via_footnote_on_Schedule_9_Stored_Onsite_2016	Total quantity (thousand tons) of other (specify via footnote on schedule 9) stored onsite in 2016.
Other_specify_via_footnote_on_Schedule_9_Stored_Offsite_2016	Total quantity (thousand tons) of other (specify via footnote on schedule 9) stored offsite in 2016.
Other_FGD_byproducts_Total_2016	Total quantity (thousand tons) of other FGD (Flue Gas Desulfurization) byproducts produced in 2016.
Other_FGD_byproducts_Disposal_Landfill_2016	Total quantity (thousand tons) of other FGD (Flue Gas Desulfurization) byproducts disposed in landfills in 2016.
Other_FGD_byproducts_Disposal_Ponds_2016	Total quantity (thousand tons) of other FGD (Flue Gas Desulfurization) byproducts disposed in ponds in 2016.
Other_FGD_byproducts_Disposal_Offsite_2016	Total quantity (thousand tons) of other FGD (Flue Gas Desulfurization) byproducts disposed offsite in 2016.
Other_FGD_byproducts_Sold_2016	Total quantity (thousand tons) of other FGD (Flue Gas Desulfurization) byproducts sold in 2016.
Other_FGD_byproducts_Used_Onsite_2016	Total quantity (thousand tons) of other FGD (Flue Gas Desulfurization) byproducts used onsite in 2016.
Other_FGD_byproducts_Used_Offsite_2016	Total quantity (thousand tons) of other FGD (Flue Gas Desulfurization) byproducts used offsite in 2016.
Other_FGD_byproducts_Stored_Onsite_2016	Total quantity (thousand tons) of other FGD (Flue Gas Desulfurization) byproducts stored onsite in 2016.
Other_FGD_byproducts_Stored_Offsite_2016	Total quantity (thousand tons) of other FGD (Flue Gas Desulfurization) byproducts stored offsite in 2016.
Steam_Sales_MMBtu_Total_2016	Total quantity (MMBtu; Millions of Btus) of steam sales produced in 2016.
Steam_Sales_MMBtu_Sold_2016	Total quantity (MMBtu; Millions of Btus) of steam sales sold in 2016.
Steam_Sales_MMBtu_Used_Onsite_2016	Total quantity (MMBtu; Millions of Btus) of steam sales used onsite in 2016.
Steam_Sales_MMBtu_Used_Offsite_2016	Total quantity (MMBtu; Millions of Btus) of steam sales used offsite in 2016.
Ash_from_coal_gasification_IGCC_units_Total_2011_2016	Total quantity (thousand tons) of ash from coal gasification IGCC (Integrated Gasification Combined Cycle) units produced from 2011 through 2016.
Ash_from_coal_gasification_IGCC_units_Disposal_Landfill_2011_2016	Total quantity (thousand tons) of ash from coal gasification IGCC (Integrated Gasification Combined Cycle) units disposed in landfills from 2011 through 2016.
Ash_from_coal_gasification_IGCC_units_Disposal_Ponds_2011_2016	Total quantity (thousand tons) of ash from coal gasification IGCC (Integrated Gasification Combined Cycle) units disposed in ponds from 2011 through 2016.
Ash_from_coal_gasification_IGCC_units_Disposal_Offsite_2011_2016	Total quantity (thousand tons) of ash from coal gasification IGCC (Integrated Gasification Combined Cycle) units disposed offsite from 2011 through 2016.
Ash_from_coal_gasification_IGCC_units_Sold_2011_2016	Total quantity (thousand tons) of ash from coal gasification IGCC (Integrated Gasification Combined Cycle) units sold from 2011 through 2016.
Ash_from_coal_gasification_IGCC_units_Used_Onsite_2011_2016	Total quantity (thousand tons) of ash from coal gasification IGCC (Integrated Gasification Combined Cycle) units used onsite from 2011 through 2016.
Ash_from_coal_gasification_IGCC_units_Used_Offsite_2011_2016	Total quantity (thousand tons) of ash from coal gasification IGCC (Integrated Gasification Combined Cycle) units used offsite from 2011 through 2016.
Ash_from_coal_gasification_IGCC_units_Stored_Onsite_2011_2016	Total quantity (thousand tons) of ash from coal gasification IGCC (Integrated Gasification Combined Cycle) units stored onsite from 2011 through 2016.
Ash_from_coal_gasification_IGCC_units_Stored_Offsite_2011_2016	Total quantity (thousand tons) of ash from coal gasification IGCC (Integrated Gasification Combined Cycle) units stored offsite from 2011 through 2016.
Bottom_bed_ash_from_FBC_units_Total_2011_2016	Total quantity (thousand tons) of bottom bed ash from FBC (Fluidized Bed Combustion)units produced from 2011 through 2016.
Bottom_bed_ash_from_FBC_units_Disposal_Landfill_2011_2016	Total quantity (thousand tons) of bottom bed ash from FBC (Fluidized Bed Combustion)units disposed in landfills from 2011 through 2016.
Bottom_bed_ash_from_FBC_units_Disposal_Ponds_2011_2016	Total quantity (thousand tons) of bottom bed ash from FBC (Fluidized Bed Combustion)units disposed in ponds from 2011 through 2016.
Bottom_bed_ash_from_FBC_units_Disposal_Offsite_2011_2016	Total quantity (thousand tons) of bottom bed ash from FBC (Fluidized Bed Combustion)units disposed offsite from 2011 through 2016.
Bottom_bed_ash_from_FBC_units_Sold_2011_2016	Total quantity (thousand tons) of bottom bed ash from FBC (Fluidized Bed Combustion)units sold from 2011 through 2016.
Bottom_bed_ash_from_FBC_units_Used_Onsite_2011_2016	Total quantity (thousand tons) of bottom bed ash from FBC (Fluidized Bed Combustion)units used onsite from 2011 through 2016.
Bottom_bed_ash_from_FBC_units_Used_Offsite_2011_2016	Total quantity (thousand tons) of bottom bed ash from FBC (Fluidized Bed Combustion)units used offsite from 2011 through 2016.
Bottom_bed_ash_from_FBC_units_Stored_Onsite_2011_2016	Total quantity (thousand tons) of bottom bed ash from FBC (Fluidized Bed Combustion)units stored onsite from 2011 through 2016.
Bottom_bed_ash_from_FBC_units_Stored_Offsite_2011_2016	Total quantity (thousand tons) of bottom bed ash from FBC (Fluidized Bed Combustion)units stored offsite from 2011 through 2016.
Bottom_ash_from_standard_boiler_units_Total_2011_2016	Total quantity (thousand tons) of bottom ash from standard boiler units produced from 2011 through 2016.
Bottom_ash_from_standard_boiler_units_Disposal_Landfill_2011_2016	Total quantity (thousand tons) of bottom ash from standard boiler units disposed in landfills from 2011 through 2016.
Bottom_ash_from_standard_boiler_units_Disposal_Ponds_2011_2016	Total quantity (thousand tons) of bottom ash from standard boiler units disposed in ponds from 2011 through 2016.
Bottom_ash_from_standard_boiler_units_Disposal_Offsite_2011_2016	Total quantity (thousand tons) of bottom ash from standard boiler units disposed offsite from 2011 through 2016.
Bottom_ash_from_standard_boiler_units_Sold_2011_2016	Total quantity (thousand tons) of bottom ash from standard boiler units sold from 2011 through 2016.
Bottom_ash_from_standard_boiler_units_Used_Onsite_2011_2016	Total quantity (thousand tons) of bottom ash from standard boiler units used onsite from 2011 through 2016.
Bottom_ash_from_standard_boiler_units_Used_Offsite_2011_2016	Total quantity (thousand tons) of bottom ash from standard boiler units used offsite from 2011 through 2016.
Bottom_ash_from_standard_boiler_units_Stored_Onsite_2011_2016	Total quantity (thousand tons) of bottom ash from standard boiler units stored onsite from 2011 through 2016.
Bottom_ash_from_standard_boiler_units_Stored_Offsite_2011_2016	Total quantity (thousand tons) of bottom ash from standard boiler units stored offsite from 2011 through 2016.
FGD_Gypsum_Total_2011_2016	Total quantity (thousand tons) of FGD (Flue Gas Desulfurization) gypsum produced from 2011 through 2016.
FGD_Gypsum_Disposal_Landfill_2011_2016	Total quantity (thousand tons) of FGD (Flue Gas Desulfurization) gypsum disposed in landfills from 2011 through 2016.
FGD_Gypsum_Disposal_Ponds_2011_2016	Total quantity (thousand tons) of FGD (Flue Gas Desulfurization) gypsum disposed in ponds from 2011 through 2016.
FGD_Gypsum_Disposal_Offsite_2011_2016	Total quantity (thousand tons) of FGD (Flue Gas Desulfurization) gypsum disposed offsite from 2011 through 2016.
FGD_Gypsum_Sold_2011_2016	Total quantity (thousand tons) of FGD (Flue Gas Desulfurization) gypsum sold from 2011 through 2016.
FGD_Gypsum_Used_Onsite_2011_2016	Total quantity (thousand tons) of FGD (Flue Gas Desulfurization) gypsum used onsite from 2011 through 2016.
FGD_Gypsum_Used_Offsite_2011_2016	Total quantity (thousand tons) of FGD (Flue Gas Desulfurization) gypsum used offsite from 2011 through 2016.
FGD_Gypsum_Stored_Onsite_2011_2016	Total quantity (thousand tons) of FGD (Flue Gas Desulfurization) gypsum stored onsite from 2011 through 2016.
FGD_Gypsum_Stored_Offsite_2011_2016	Total quantity (thousand tons) of FGD (Flue Gas Desulfurization) gypsum stored offsite from 2011 through 2016.
Fly_ash_from_FBC_units_Total_2011_2016	Total quantity (thousand tons) of fly ash from FBC (Fluidized Bed Combustion)units produced from 2011 through 2016.
Fly_ash_from_FBC_units_Disposal_Landfill_2011_2016	Total quantity (thousand tons) of fly ash from FBC (Fluidized Bed Combustion)units disposed in landfills from 2011 through 2016.
Fly_ash_from_FBC_units_Disposal_Ponds_2011_2016	Total quantity (thousand tons) of fly ash from FBC (Fluidized Bed Combustion)units disposed in ponds from 2011 through 2016.
Fly_ash_from_FBC_units_Disposal_Offsite_2011_2016	Total quantity (thousand tons) of fly ash from FBC (Fluidized Bed Combustion)units disposed offsite from 2011 through 2016.
Fly_ash_from_FBC_units_Sold_2011_2016	Total quantity (thousand tons) of fly ash from FBC (Fluidized Bed Combustion)units sold from 2011 through 2016.
Fly_ash_from_FBC_units_Used_Onsite_2011_2016	Total quantity (thousand tons) of fly ash from FBC (Fluidized Bed Combustion)units used onsite from 2011 through 2016.
Fly_ash_from_FBC_units_Used_Offsite_2011_2016	Total quantity (thousand tons) of fly ash from FBC (Fluidized Bed Combustion)units used offsite from 2011 through 2016.
Fly_ash_from_FBC_units_Stored_Onsite_2011_2016	Total quantity (thousand tons) of fly ash from FBC (Fluidized Bed Combustion)units stored onsite from 2011 through 2016.
Fly_ash_from_FBC_units_Stored_Offsite_2011_2016	Total quantity (thousand tons) of fly ash from FBC (Fluidized Bed Combustion)units stored offsite from 2011 through 2016.
Fly_ash_from_standard_boilerPCD_units_Total_2011_2016	Total quantity (thousand tons) of fly ash from standard boiler PCD (Particulate Control Device) units produced from 2011 through 2016.
Fly_ash_from_standard_boilerPCD_units_Disposal_Landfill_2011_2016	Total quantity (thousand tons) of fly ash from standard boiler PCD (Particulate Control Device) units disposed in landfills from 2011 through 2016.
Fly_ash_from_standard_boilerPCD_units_Disposal_Ponds_2011_2016	Total quantity (thousand tons) of fly ash from standard boiler PCD (Particulate Control Device) units disposed in ponds from 2011 through 2016.
Fly_ash_from_standard_boilerPCD_units_Disposal_Offsite_2011_2016	Total quantity (thousand tons) of fly ash from standard boiler PCD (Particulate Control Device) units disposed offsite from 2011 through 2016.
Fly_ash_from_standard_boilerPCD_units_Sold_2011_2016	Total quantity (thousand tons) of fly ash from standard boiler PCD (Particulate Control Device) units sold from 2011 through 2016.
Fly_ash_from_standard_boilerPCD_units_Used_Onsite_2011_2016	Total quantity (thousand tons) of fly ash from standard boiler PCD (Particulate Control Device) units used onsite from 2011 through 2016.
Fly_ash_from_standard_boilerPCD_units_Used_Offsite_2011_2016	Total quantity (thousand tons) of fly ash from standard boiler PCD (Particulate Control Device) units used offsite from 2011 through 2016.
Fly_ash_from_standard_boilerPCD_units_Stored_Onsite_2011_2016	Total quantity (thousand tons) of fly ash from standard boiler PCD (Particulate Control Device) units stored onsite from 2011 through 2016.
Fly_ash_from_standard_boilerPCD_units_Stored_Offsite_2011_2016	Total quantity (thousand tons) of fly ash from standard boiler PCD (Particulate Control Device) units stored offsite from 2011 through 2016.
Fly_ash_from_units_with_dry_FGD_Total_2011_2016	Total quantity (thousand tons) of fly ash from units with dry FGD (Flue Gas Desulfurization) produced from 2011 through 2016.
Fly_ash_from_units_with_dry_FGD_Disposal_Landfill_2011_2016	Total quantity (thousand tons) of fly ash from units with dry FGD (Flue Gas Desulfurization) disposed in landfills from 2011 through 2016.
Fly_ash_from_units_with_dry_FGD_Disposal_Ponds_2011_2016	Total quantity (thousand tons) of fly ash from units with dry FGD (Flue Gas Desulfurization) disposed in ponds from 2011 through 2016.
Fly_ash_from_units_with_dry_FGD_Disposal_Offsite_2011_2016	Total quantity (thousand tons) of fly ash from units with dry FGD (Flue Gas Desulfurization) disposed offsite from 2011 through 2016.
Fly_ash_from_units_with_dry_FGD_Sold_2011_2016	Total quantity (thousand tons) of fly ash from units with dry FGD (Flue Gas Desulfurization) sold from 2011 through 2016.
Fly_ash_from_units_with_dry_FGD_Used_Onsite_2011_2016	Total quantity (thousand tons) of fly ash from units with dry FGD (Flue Gas Desulfurization) used onsite from 2011 through 2016.
Fly_ash_from_units_with_dry_FGD_Used_Offsite_2011_2016	Total quantity (thousand tons) of fly ash from units with dry FGD (Flue Gas Desulfurization) used offsite from 2011 through 2016.
Fly_ash_from_units_with_dry_FGD_Stored_Onsite_2011_2016	Total quantity (thousand tons) of fly ash from units with dry FGD (Flue Gas Desulfurization) stored onsite from 2011 through 2016.
Fly_ash_from_units_with_dry_FGD_Stored_Offsite_2011_2016	Total quantity (thousand tons) of fly ash from units with dry FGD (Flue Gas Desulfurization) stored offsite from 2011 through 2016.
Other_specify_via_footnote_on_Schedule_9_Total_2011_2016	Total quantity (thousand tons) of other (specify via footnote on schedule 9) produced from 2011 through 2016.
Other_specify_via_footnote_on_Schedule_9_Disposal_Landfill_2011_2016	Total quantity (thousand tons) of other (specify via footnote on schedule 9) disposed in landfills from 2011 through 2016.
Other_specify_via_footnote_on_Schedule_9_Disposal_Ponds_2011_2016	Total quantity (thousand tons) of other (specify via footnote on schedule 9) disposed in ponds from 2011 through 2016.
Other_specify_via_footnote_on_Schedule_9_Disposal_Offsite_2011_2016	Total quantity (thousand tons) of other (specify via footnote on schedule 9) disposed offsite from 2011 through 2016.
Other_specify_via_footnote_on_Schedule_9_Sold_2011_2016	Total quantity (thousand tons) of other (specify via footnote on schedule 9) sold from 2011 through 2016.
Other_specify_via_footnote_on_Schedule_9_Used_Onsite_2011_2016	Total quantity (thousand tons) of other (specify via footnote on schedule 9) used onsite from 2011 through 2016.
Other_specify_via_footnote_on_Schedule_9_Used_Offsite_2011_2016	Total quantity (thousand tons) of other (specify via footnote on schedule 9) used offsite from 2011 through 2016.
Other_specify_via_footnote_on_Schedule_9_Stored_Onsite_2011_2016	Total quantity (thousand tons) of other (specify via footnote on schedule 9) stored onsite from 2011 through 2016.
Other_specify_via_footnote_on_Schedule_9_Stored_Offsite_2011_2016	Total quantity (thousand tons) of other (specify via footnote on schedule 9) stored offsite from 2011 through 2016.
Other_FGD_byproducts_Total_2011_2016	Total quantity (thousand tons) of other FGD (Flue Gas Desulfurization) byproducts produced from 2011 through 2016.
Other_FGD_byproducts_Disposal_Landfill_2011_2016	Total quantity (thousand tons) of other FGD (Flue Gas Desulfurization) byproducts disposed in landfills from 2011 through 2016.
Other_FGD_byproducts_Disposal_Ponds_2011_2016	Total quantity (thousand tons) of other FGD (Flue Gas Desulfurization) byproducts disposed in ponds from 2011 through 2016.
Other_FGD_byproducts_Disposal_Offsite_2011_2016	Total quantity (thousand tons) of other FGD (Flue Gas Desulfurization) byproducts disposed offsite from 2011 through 2016.
Other_FGD_byproducts_Sold_2011_2016	Total quantity (thousand tons) of other FGD (Flue Gas Desulfurization) byproducts sold from 2011 through 2016.
Other_FGD_byproducts_Used_Onsite_2011_2016	Total quantity (thousand tons) of other FGD (Flue Gas Desulfurization) byproducts used onsite from 2011 through 2016.
Other_FGD_byproducts_Used_Offsite_2011_2016	Total quantity (thousand tons) of other FGD (Flue Gas Desulfurization) byproducts used offsite from 2011 through 2016.
Other_FGD_byproducts_Stored_Onsite_2011_2016	Total quantity (thousand tons) of other FGD (Flue Gas Desulfurization) byproducts stored onsite from 2011 through 2016.
Other_FGD_byproducts_Stored_Offsite_2011_2016	Total quantity (thousand tons) of other FGD (Flue Gas Desulfurization) byproducts stored offsite from 2011 through 2016.
Steam_Sales_MMBtu_Total_2011_2016	Total quantity (MMBtu; Millions of Btus) of steam sales produced from 2011 through 2016.
Steam_Sales_MMBtu_Sold_2011_2016	Total quantity (MMBtu; Millions of Btus) of steam sales sold from 2011 through 2016.
Steam_Sales_MMBtu_Used_Onsite_2011_2016	Total quantity (MMBtu; Millions of Btus) of steam sales used onsite from 2011 through 2016.
Steam_Sales_MMBtu_Used_Offsite_2011_2016	Total quantity (MMBtu; Millions of Btus) of steam sales used offsite from 2011 through 2016.
Ash_Total_2011_2016	Total quantity (thousand tons) of ash produced from 2011 through 2016.
Ash_Onsite_Landfill_2011_2016	Total quantity (thousand tons) of ash disposed in onsite landfills from 2011 through 2016.
Ash_Onsite_Ponds_2011_2016	Total quantity (thousand tons) of ash disposed in onsite ponds from 2011 through 2016.
Ash_Offsite_Disposal_2011_2016	Total quantity (thousand tons) of ash disposed offsite from 2011 through 2016.
Ash_Sold_2011_2016	Total quantity (thousand tons) of ash sold from 2011 through 2016.
Ash_Used_Onsite_2011_2016	Total quantity (thousand tons) of ash used onsite from 2011 through 2016.
Ash_Used_Offsite_2011_2016	Total quantity (thousand tons) of ash used offsite from 2011 through 2016.
Ash_Stored_Onsite_2011_2016	Total quantity (thousand tons) of ash stored onsite from 2011 through 2016.
Ash_Stored_Offsite_2011_2016	Total quantity (thousand tons) of ash stored offsite from 2011 through 2016.
Ash_Disposal_2011_2016	Total quantity (thousand tons) of ash disposed from 2011 through 2016.
Ash_BeneficialUse_2011_2016	Total quantity (thousand tons) of ash beneficially used from 2011 through 2016.
Ash_Storage_2011_2016	Total quantity (thousand tons) of ash storage from 2011 through 2016.
Shape	Geometry type (ex. point, polyline, polygon)

## Sheet: PowerPlant_Cons_2011_2016
Field name	Field name (shapefile)	Definition
OBJECTID	FID	An automatically assigned unique, not null integer field used to uniquely identify rows in tables in a geodatabase.
Plant_code	Plant_code	Unique identification number assigned to the power plant by EIA.
Plant_Name	Plant_Name	Name of power plant.
Plant_State	PlantState	State in which plant is located.
Operator_Name	Op_Name	Name of power plant operator.
Latitude	Latitude	Latitude coordinates of power plant in decimal degrees.
Longitude	Longitude	Longitude coordinates of power plant in decimal degrees.
F2011_ANT_Consumption	F2011ANT_C	Total quantity (short tons) of anthracite coal consumed in 2011.
F2011_ANT_Avg_Heat_Content	F2011ANT_H	Average heat content (MMBtu; Millions of Btus per physical unit) of anthracite coal fuel in 2011.
F2011_BIT_Consumption	F2011BIT_C	Total quantity (short tons) of bituminous coal consumed in 2011.
F2011_BIT_Avg_Heat_Content	F2011BIT_H	Average heat content (MMBtu; Millions of Btus per physical unit) of bituminous coal fuel in 2011.
F2011_LIG_Consumption	F2011LIG_C	Total quantity (short tons) of lignite coal consumed in 2011.
F2011_LIG_Avg_Heat_Content	F2011LIG_H	Average heat content (MMBtu; Millions of Btus per physical unit) of lignite coal fuel in 2011.
F2011_RC_Consumption	F2011RC_C	Total quantity (short tons) of refined coal consumed in 2011.
F2011_RC_Avg_Heat_Content	F2011RC_H	Average heat content (MMBtu; Millions of Btus per physical unit) of refined coal fuel in 2011.
F2011_SC_Consumption	F2011SC_C	Total quantity (short tons) of coal based synfuel consumed in 2011.
F2011_SC_Avg_Heat_Content	F2011SC_H	Average heat content (MMBtu; Millions of Btus per physical unit) of coal based synfuel in 2011.
F2011_SUB_Consumption	F2011SUB_C	Total quantity (short tons) of subbituminous coal consumed in 2011.
F2011_SUB_Avg_Heat_Content	F2011SUB_H	Average heat content (MMBtu; Millions of Btus per physical unit) of subbituminous coal fuel in 2011.
F2011_WC_Consumption	F2011WC_C	Total quantity (short tons) of waste/other coal consumed in 2011.
F2011_WC_Avg_Heat_Content	F2011WC_H	Average heat content (MMBtu; Millions of Btus per physical unit) of waste/other coal fuel in 2011.
F2012_ANT_Consumption	F2012ANT_C	Total quantity (short tons) of anthracite coal consumed in 2012.
F2012_ANT_Avg_Heat_Content	F2012ANT_H	Average heat content (MMBtu; Millions of Btus per physical unit) of anthracite coal fuel in 2012.
F2012_BIT_Consumption	F2012BIT_C	Total quantity (short tons) of bituminous coal consumed in 2012.
F2012_BIT_Avg_Heat_Content	F2012BIT_H	Average heat content (MMBtu; Millions of Btus per physical unit) of bituminous coal fuel in 2012.
F2012_LIG_Consumption	F2012LIG_C	Total quantity (short tons) of lignite coal consumed in 2012.
F2012_LIG_Avg_Heat_Content	F2012LIG_H	Average heat content (MMBtu; Millions of Btus per physical unit) of lignite coal fuel in 2012.
F2012_SC_Consumption	F2012SC_C	Total quantity (short tons) of coal based synfuel consumed in 2012.
F2012_SC_Avg_Heat_Content	F2012SC_H	Average heat content (MMBtu; Millions of Btus per physical unit) of coal based synfuel in 2012.
F2012_SUB_Consumption	F2012SUB_C	Total quantity (short tons) of subbituminous coal consumed in 2012.
F2012_SUB_Avg_Heat_Content	F2012SUB_H	Average heat content (MMBtu; Millions of Btus per physical unit) of subbituminous coal fuel in 2012.
F2012_WC_Consumption	F2012WC_C	Total quantity (short tons) of waste/other coal consumed in 2012.
F2012_WC_Avg_Heat_Content	F2012WC_H	Average heat content (MMBtu; Millions of Btus per physical unit) of waste/other coal fuel in 2012.
F2013_ANT_Consumption	F2013ANT_C	Total quantity (short tons) of anthracite coal consumed in 2013.
F2013_ANT_Avg_Heat_Content	F2013ANT_H	Average heat content (MMBtu; Millions of Btus per physical unit) of anthracite coal fuel in 2013.
F2013_BIT_Consumption	F2013BIT_C	Total quantity (short tons) of bituminous coal consumed in 2013.
F2013_BIT_Avg_Heat_Content	F2013BIT_H	Average heat content (MMBtu; Millions of Btus per physical unit) of bituminous coal fuel in 2013.
F2013_LIG_Consumption	F2013LIG_C	Total quantity (short tons) of lignite coal consumed in 2013.
F2013_LIG_Avg_Heat_Content	F2013LIG_H	Average heat content (MMBtu; Millions of Btus per physical unit) of lignite coal fuel in 2013.
F2013_SC_Consumption	F2013SC_C	Total quantity (short tons) of coal based synfuel consumed in 2013.
F2013_SC_Avg_Heat_Content	F2013SC_H	Average heat content (MMBtu; Millions of Btus per physical unit) of coal based synfuel in 2013.
F2013_SUB_Consumption	F2013SUB_C	Total quantity (short tons) of subbituminous coal consumed in 2013.
F2013_SUB_Avg_Heat_Content	F2013SUB_H	Average heat content (MMBtu; Millions of Btus per physical unit) of subbituminous coal fuel in 2013.
F2013_WC_Consumption	F2013WC_C	Total quantity (short tons) of waste/other coal consumed in 2013.
F2013_WC_Avg_Heat_Content	F2013WC_H	Average heat content (MMBtu; Millions of Btus per physical unit) of waste/other coal fuel in 2013.
F2014_ANT_Consumption	F2014ANT_C	Total quantity (short tons) of anthracite coal consumed in 2014.
F2014_ANT_Avg_Heat_Content	F2014ANT_H	Average heat content (MMBtu; Millions of Btus per physical unit) of anthracite coal fuel in 2014.
F2014_BIT_Consumption	F2014BIT_C	Total quantity (short tons) of bituminous coal consumed in 2014.
F2014_BIT_Avg_Heat_Content	F2014BIT_H	Average heat content (MMBtu; Millions of Btus per physical unit) of bituminous coal fuel in 2014.
F2014_LIG_Consumption	F2014LIG_C	Total quantity (short tons) of lignite coal consumed in 2014.
F2014_LIG_Avg_Heat_Content	F2014LIG_H	Average heat content (MMBtu; Millions of Btus per physical unit) of lignite coal fuel in 2014.
F2014_RC_Consumption	F2014RC_C	Total quantity (short tons) of refined coal consumed in 2014.
F2014_RC_Avg_Heat_Content	F2014RC_H	Average heat content (MMBtu; Millions of Btus per physical unit) of refined coal fuel in 2014.
F2014_SC_Consumption	F2014SC_C	Total quantity (short tons) of coal based synfuel consumed in 2014.
F2014_SC_Avg_Heat_Content	F2014SC_H	Average heat content (MMBtu; Millions of Btus per physical unit) of coal based synfuel in 2014.
F2014_SUB_Consumption	F2014SUB_C	Total quantity (short tons) of subbituminous coal consumed in 2014.
F2014_SUB_Avg_Heat_Content	F2014SUB_H	Average heat content (MMBtu; Millions of Btus per physical unit) of subbituminous coal fuel in 2014.
F2014_WC_Consumption	F2014WC_C	Total quantity (short tons) of waste/other coal consumed in 2014.
F2014_WC_Avg_Heat_Content	F2014WC_H	Average heat content (MMBtu; Millions of Btus per physical unit) of waste/other coal fuel in 2014.
F2015_ANT_Consumption	F2015ANT_C	Total quantity (short tons) of anthracite coal consumed in 2015.
F2015_ANT_Avg_Heat_Content	F2015ANT_H	Average heat content (MMBtu; Millions of Btus per physical unit) of anthracite coal fuel in 2015.
F2015_BIT_Consumption	F2015BIT_C	Total quantity (short tons) of bituminous coal consumed in 2015.
F2015_BIT_Avg_Heat_Content	F2015BIT_H	Average heat content (MMBtu; Millions of Btus per physical unit) of bituminous coal fuel in 2015.
F2015_LIG_Consumption	F2015LIG_C	Total quantity (short tons) of lignite coal consumed in 2015.
F2015_LIG_Avg_Heat_Content	F2015LIG_H	Average heat content (MMBtu; Millions of Btus per physical unit) of lignite coal fuel in 2015.
F2015_RC_Consumption	F2015RC_C	Total quantity (short tons) of refined coal consumed in 2015.
F2015_RC_Avg_Heat_Content	F2015RC_H	Average heat content (MMBtu; Millions of Btus per physical unit) of refined coal fuel in 2015.
F2015_SC_Consumption	F2015SC_C	Total quantity (short tons) of coal based synfuel consumed in 2015.
F2015_SC_Avg_Heat_Content	F2015SC_H	Average heat content (MMBtu; Millions of Btus per physical unit) of coal based synfuel in 2015.
F2015_SUB_Consumption	F2015SUB_C	Total quantity (short tons) of subbituminous coal consumed in 2015.
F2015_SUB_Avg_Heat_Content	F2015SUB_H	Average heat content (MMBtu; Millions of Btus per physical unit) of subbituminous coal fuel in 2015.
F2015_WC_Consumption	F2015WC_C	Total quantity (short tons) of waste/other coal consumed in 2015.
F2015_WC_Avg_Heat_Content	F2015WC_H	Average heat content (MMBtu; Millions of Btus per physical unit) of waste/other coal fuel in 2015.
F2016_BIT_Consumption	F2016BIT_C	Total quantity (short tons) of bituminous coal consumed in 2016.
F2016_BIT_Avg_Heat_Content	F2016BIT_H	Average heat content (MMBtu; Millions of Btus per physical unit) of bituminous coal fuel in 2016.
F2016_LIG_Consumption	F2016LIG_C	Total quantity (short tons) of lignite coal consumed in 2016.
F2016_LIG_Avg_Heat_Content	F2016LIG_H	Average heat content (MMBtu; Millions of Btus per physical unit) of lignite coal fuel in 2016.
F2016_RC_Consumption	F2016RC_C	Total quantity (short tons) of refined coal consumed in 2016.
F2016_RC_Avg_Heat_Content	F2016RC_H	Average heat content (MMBtu; Millions of Btus per physical unit) of refined coal fuel in 2016.
F2016_SC_Consumption	F2016SC_C	Total quantity (short tons) of coal based synfuel consumed in 2016.
F2016_SC_Avg_Heat_Content	F2016SC_H	Average heat content (MMBtu; Millions of Btus per physical unit) of coal based synfuel in 2016.
F2016_SUB_Consumption	F2016SUB_C	Total quantity (short tons) of subbituminous coal consumed in 2016.
F2016_SUB_Avg_Heat_Content	F2016SUB_H	Average heat content (MMBtu; Millions of Btus per physical unit) of subbituminous coal fuel in 2016.
F2016_WC_Consumption	F2016WC_C	Total quantity (short tons) of waste/other coal consumed in 2016.
F2016_WC_Avg_Heat_Content	F2016WC_H	Average heat content (MMBtu; Millions of Btus per physical unit) of waste/other coal fuel in 2016.
F2011_Total_Cons	F2011_TotC	Total quantity (short tons) of coal (all types) consumed in 2011.
F2012_Total_Cons	F2012_TotC	Total quantity (short tons) of coal (all types) consumed in 2012.
F2013_Total_Cons	F2013_TotC	Total quantity (short tons) of coal (all types) consumed in 2013.
F2014_Total_Cons	F2014_TotC	Total quantity (short tons) of coal (all types) consumed in 2014.
F2015_Total_Cons	F2015_TotC	Total quantity (short tons) of coal (all types) consumed in 2015.
F2016_Total_Cons	F2016_TotC	Total quantity (short tons) of coal (all types) consumed in 2016.
F2011_2016_Total_Cons	TotC_SUM	Total quantity (short tons) of coal (all types) consumed from 2011 through 2016.
F2011_2016_Range_Avg_Heat_Content	AvgHC_Rng	Range in average heat content (MMBtu; Millions of Btus per physical unit) of coal fuel from 2011 throuhg 2016.
Shape	Shape	Geometry type (ex. point, polyline, polygon)

## Sheet: PowerPlant_Del_ByProd_2011_2016
Field name	Field name (shapefile)	Definition
OBJECTID	FID	An automatically assigned unique, not null integer field used to uniquely identify rows in tables in a geodatabase.
Plant_code	Plant_code	Unique identification number assigned to the power plant by EIA.
Plant_Name	Plant_Name	Name of power plant.
Plant_State	PlantState	State in which plant is located.
Operator_Name	Op_Name	Name of power plant operator.
Latitude	Latitude	Latitude coordinates of power plant in decimal degrees.
Longitude	Longitude	Longitude coordinates of power plant in decimal degrees.
Delivery_Quantity_2011	DelQ2011	Total coal delivery quantity (short tons) for in 2011.
Delivery_Quantity_2012	DelQ2012	Total coal delivery quantity (short tons) for in 2012.
Delivery_Quantity_2013	DelQ2013	Total coal delivery quantity (short tons) for in 2013.
Delivery_Quantity_2014	DelQ2014	Total coal delivery quantity (short tons) for in 2014.
Delivery_Quantity_2015	DelQ2015	Total coal delivery quantity (short tons) for in 2015.
Delivery_Quantity_2016	DelQ2016	Total coal delivery quantity (short tons) for in 2016.
Delivery_Quantity_Total	DelQSUM	Total coal delivery quantity (short tons) for in 2011 through in 2016.
Delivery_Quantity_Average_2011_2016	DelQASUM	Average coal delivery quantity (short tons) for in 2011 through in 2016.
Disposal_Landfill_2011	DL2011	Total quantity (thousand tons) of byproduct disposed in landfills in 2011.
Disposal_Ponds_2011	DP2011	Total quantity (thousand tons) of byproduct disposed in ponds in 2011.
Disposal_Offsite_2011	DOf2011	Total quantity (thousand tons) of byproduct disposed offsite in 2011.
Sold_2011	S2011	Total quantity (thousand tons) of byproduct sold in 2011.
Used_Onsite_2011	UOn2011	Total quantity (thousand tons) of byproduct used onsite in 2011.
Used_Offsite_2011	UOf2011	Total quantity (thousand tons) of byproduct used offsite in 2011.
Stored_Onsite_2011	SOn2011	Total quantity (thousand tons) of byproduct stored onsite in 2011.
Stored_Offsite_2011	SOf2011	Total quantity (thousand tons) of byproduct stored offsite in 2011.
Total_2011	T2011	Total quantity (thousand tons) of byproduct produced in 2011.
Disposal_Landfill_2012	DL2012	Total quantity (thousand tons) of byproduct disposed in landfills in 2012.
Disposal_Ponds_2012	DP2012	Total quantity (thousand tons) of byproduct disposed in ponds in 2012.
Disposal_Offsite_2012	DOf2012	Total quantity (thousand tons) of byproduct disposed offsite in 2012.
Sold_2012	S2012	Total quantity (thousand tons) of byproduct sold in 2012.
Used_Onsite_2012	UOn2012	Total quantity (thousand tons) of byproduct used onsite in 2012.
Used_Offsite_2012	UOf2012	Total quantity (thousand tons) of byproduct used offsite in 2012.
Stored_Onsite_2012	SOn2012	Total quantity (thousand tons) of byproduct stored onsite in 2012.
Stored_Offsite_2012	SOf2012	Total quantity (thousand tons) of byproduct stored offsite in 2012.
Total_2012	T2012	Total quantity (thousand tons) of byproduct produced in 2012.
Disposal_Landfill_2013	DL2013	Total quantity (thousand tons) of byproduct disposed in landfills in 2013.
Disposal_Ponds_2013	DP2013	Total quantity (thousand tons) of byproduct disposed in ponds in 2013.
Disposal_Offsite_2013	DOf2013	Total quantity (thousand tons) of byproduct disposed offsite in 2013.
Sold_2013	S2013	Total quantity (thousand tons) of byproduct sold in 2013.
Used_Onsite_2013	UOn2013	Total quantity (thousand tons) of byproduct used onsite in 2013.
Used_Offsite_2013	UOf2013	Total quantity (thousand tons) of byproduct used offsite in 2013.
Stored_Onsite_2013	SOn2013	Total quantity (thousand tons) of byproduct stored onsite in 2013.
Stored_Offsite_2013	SOf2013	Total quantity (thousand tons) of byproduct stored offsite in 2013.
Total_2013	T2013	Total quantity (thousand tons) of byproduct produced in 2013.
Disposal_Landfill_2014	DL2014	Total quantity (thousand tons) of byproduct disposed in landfills in 2014.
Disposal_Ponds_2014	DP2014	Total quantity (thousand tons) of byproduct disposed in ponds in 2014.
Disposal_Offsite_2014	DOf2014	Total quantity (thousand tons) of byproduct disposed offsite in 2014.
Sold_2014	S2014	Total quantity (thousand tons) of byproduct sold in 2014.
Used_Onsite_2014	UOn2014	Total quantity (thousand tons) of byproduct used onsite in 2014.
Used_Offsite_2014	UOf2014	Total quantity (thousand tons) of byproduct used offsite in 2014.
Stored_Onsite_2014	SOn2014	Total quantity (thousand tons) of byproduct stored onsite in 2014.
Stored_Offsite_2014	SOf2014	Total quantity (thousand tons) of byproduct stored offsite in 2014.
Total_2014	T2014	Total quantity (thousand tons) of byproduct produced in 2014.
Disposal_Landfill_2015	DL2015	Total quantity (thousand tons) of byproduct disposed in landfills in 2015.
Disposal_Ponds_2015	DP2015	Total quantity (thousand tons) of byproduct disposed in ponds in 2015.
Disposal_Offsite_2015	DOf2015	Total quantity (thousand tons) of byproduct disposed offsite in 2015.
Sold_2015	S2015	Total quantity (thousand tons) of byproduct sold in 2015.
Used_Onsite_2015	UOn2015	Total quantity (thousand tons) of byproduct used onsite in 2015.
Used_Offsite_2015	UOf2015	Total quantity (thousand tons) of byproduct used offsite in 2015.
Stored_Onsite_2015	SOn2015	Total quantity (thousand tons) of byproduct stored onsite in 2015.
Stored_Offsite_2015	SOf2015	Total quantity (thousand tons) of byproduct stored offsite in 2015.
Total_2015	T2015	Total quantity (thousand tons) of byproduct produced in 2015.
Disposal_Landfill_2016	DL2016	Total quantity (thousand tons) of byproduct disposed in landfills in 2016.
Disposal_Ponds_2016	DP2016	Total quantity (thousand tons) of byproduct disposed in ponds in 2016.
Disposal_Offsite_2016	DOf2016	Total quantity (thousand tons) of byproduct disposed offsite in 2016.
Sold_2016	S2016	Total quantity (thousand tons) of byproduct sold in 2016.
Used_Onsite_2016	UOn2016	Total quantity (thousand tons) of byproduct used onsite in 2016.
Used_Offsite_2016	UOf2016	Total quantity (thousand tons) of byproduct used offsite in 2016.
Stored_Onsite_2016	SOn2016	Total quantity (thousand tons) of byproduct stored onsite in 2016.
Stored_Offsite_2016	SOf2016	Total quantity (thousand tons) of byproduct stored offsite in 2016.
Total_2016	T2016	Total quantity (thousand tons) of byproduct produced in 2016.
Total_Disposal_Landfill_2011_2016	TDLSUM	Total quantity (thousand tons) of byproduct disposed in landfills in 2011 through 2016.
Total_Disposal_Ponds_2011_2016	TDPSUM	Total quantity (thousand tons) of byproduct disposed in ponds in 2011 through 2016.
Total_Disposal_Offsite_2011_2016	TDOfSUM	Total quantity (thousand tons) of byproduct disposed offsite in 2011 through 2016.
Total_Sold_2011_2016	TSSUM	Total quantity (thousand tons) of byproduct sold in 2011 through 2016.
Total_Used_Onsite_2011_2016	TUOnSUM	Total quantity (thousand tons) of byproduct used onsite in 2011 through 2016.
Total_Used_Offsite_2011_2016	TUOfSUM	Total quantity (thousand tons) of byproduct used offsite in 2011 through 2016.
Total_Stored_Onsite_2011_2016	TSOnSUM	Total quantity (thousand tons) of byproduct stored onsite in 2011 through 2016.
Total_Stored_Offsite_2011_2016	TSOfSUM	Total quantity (thousand tons) of byproduct stored offsite in 2011 through 2016.
Total_2011_2016	TSUM	Total quantity (thousand tons) of byproduct produced in 2011 through 2016.
Shape	Shape	Geometry type (ex. point, polyline, polygon)

## Sheet: PowerPlant_Del_by_CSR_2011_2016
Field name	Field name (shapefile)	Definition
OBJECTID	FID	An automatically assigned unique, not null integer field used to uniquely identify rows for tables for a geodatabase.
Plant_code	Plant_code	Unique identification number assigned to the power plant by EIA.
Plant_Name	Plant_Name	Name of power plant.
Plant_State	PlantState	State in which plant is located.
Operator_Name	Op_Name	Name of power plant operator.
Latitude	Latitude	Latitude coordinates of power plant for decimal degrees.
Longitude	Longitude	Longitude coordinates of power plant for decimal degrees.
Black_Mesa_Field_Total_2011	BlMeFT2011	Total delivery quantity (short tons) from the Black Mesa Field for 2011.
Black_Mesa_Field_Total_2012	BlMeFT2012	Total delivery quantity (short tons) from the Black Mesa Field for 2012.
Black_Mesa_Field_Total_2013	BlMeFT2013	Total delivery quantity (short tons) from the Black Mesa Field for 2013.
Black_Mesa_Field_Total_2014	BlMeFT2014	Total delivery quantity (short tons) from the Black Mesa Field for 2014.
Black_Mesa_Field_Total_2015	BlMeFT2015	Total delivery quantity (short tons) from the Black Mesa Field for 2015.
Black_Mesa_Field_Total_2016	BlMeFT2016	Total delivery quantity (short tons) from the Black Mesa Field for 2016.
Black_Mesa_Field_Total_2011_2016	BlMeFTSUM	Total delivery quantity (short tons) from the Black Mesa Field for 2011 through 2016.
Bull_Mountain_Field_Total_2011	BuMoFT2011	Total delivery quantity (short tons) from the Bull Mountain Field for 2011.
Bull_Mountain_Field_Total_2012	BuMoFT2012	Total delivery quantity (short tons) from the Bull Mountain Field for 2012.
Bull_Mountain_Field_Total_2013	BuMoFT2013	Total delivery quantity (short tons) from the Bull Mountain Field for 2013.
Bull_Mountain_Field_Total_2014	BuMoFT2014	Total delivery quantity (short tons) from the Bull Mountain Field for 2014.
Bull_Mountain_Field_Total_2015	BuMoFT2015	Total delivery quantity (short tons) from the Bull Mountain Field for 2015.
Bull_Mountain_Field_Total_2016	BuMoFT2016	Total delivery quantity (short tons) from the Bull Mountain Field for 2016.
Bull_Mountain_Field_Total_2011_2016	BuMoFTSUM	Total delivery quantity (short tons) from the Bull Mountain Field for 2011 through 2016.
Central_Appalachian_Region_Total_2011	CART2011	Total delivery quantity (short tons) from the Central Appalachian Region for 2011.
Central_Appalachian_Region_Total_2012	CART2012	Total delivery quantity (short tons) from the Central Appalachian Region for 2012.
Central_Appalachian_Region_Total_2013	CART2013	Total delivery quantity (short tons) from the Central Appalachian Region for 2013.
Central_Appalachian_Region_Total_2014	CART2014	Total delivery quantity (short tons) from the Central Appalachian Region for 2014.
Central_Appalachian_Region_Total_2015	CART2015	Total delivery quantity (short tons) from the Central Appalachian Region for 2015.
Central_Appalachian_Region_Total_2016	CART2016	Total delivery quantity (short tons) from the Central Appalachian Region for 2016.
Central_Appalachian_Region_Total_2011_2016	CARTSUM	Total delivery quantity (short tons) from the Central Appalachian Region for 2011 through 2016.
Centralia_Chehalis_Field_Total_2011	CCFT2011	Total delivery quantity (short tons) from the Centralia Chehalis Field for 2011.
Centralia_Chehalis_Field_Total_2012	CCFT2012	Total delivery quantity (short tons) from the Centralia Chehalis Field for 2012.
Centralia_Chehalis_Field_Total_2013	CCFT2013	Total delivery quantity (short tons) from the Centralia Chehalis Field for 2013.
Centralia_Chehalis_Field_Total_2014	CCFT2014	Total delivery quantity (short tons) from the Centralia Chehalis Field for 2014.
Centralia_Chehalis_Field_Total_2015	CCFT2015	Total delivery quantity (short tons) from the Centralia Chehalis Field for 2015.
Centralia_Chehalis_Field_Total_2016	CCFT2016	Total delivery quantity (short tons) from the Centralia Chehalis Field for 2016.
Centralia_Chehalis_Field_Total_2011_2016	CCFTSUM	Total delivery quantity (short tons) from the Centralia Chehalis Field for 2011 through 2016.
Eastern_Region_Total_2011	ERT2011	Total delivery quantity (short tons) from the Eastern Region (Illinois Basin) for 2011.
Eastern_Region_Total_2012	ERT2012	Total delivery quantity (short tons) from the Eastern Region (Illinois Basin) for 2012.
Eastern_Region_Total_2013	ERT2013	Total delivery quantity (short tons) from the Eastern Region (Illinois Basin) for 2013.
Eastern_Region_Total_2014	ERT2014	Total delivery quantity (short tons) from the Eastern Region (Illinois Basin) for 2014.
Eastern_Region_Total_2015	ERT2015	Total delivery quantity (short tons) from the Eastern Region (Illinois Basin) for 2015.
Eastern_Region_Total_2016	ERT2016	Total delivery quantity (short tons) from the Eastern Region (Illinois Basin) for 2016.
Eastern_Region_Total_2011_2016	ERTSUM	Total delivery quantity (short tons) from the Eastern Region (Illinois Basin) for 2011 through 2016.
Fort_Union_Region_Total_2011	FURT2011	Total delivery quantity (short tons) from the Fort Union Region for 2011.
Fort_Union_Region_Total_2012	FURT2012	Total delivery quantity (short tons) from the Fort Union Region for 2012.
Fort_Union_Region_Total_2013	FURT2013	Total delivery quantity (short tons) from the Fort Union Region for 2013.
Fort_Union_Region_Total_2014	FURT2014	Total delivery quantity (short tons) from the Fort Union Region for 2014.
Fort_Union_Region_Total_2015	FURT2015	Total delivery quantity (short tons) from the Fort Union Region for 2015.
Fort_Union_Region_Total_2016	FURT2016	Total delivery quantity (short tons) from the Fort Union Region for 2016.
Fort_Union_Region_Total_2011_2016	FURTSUM	Total delivery quantity (short tons) from the Fort Union Region for 2011 through 2016.
Green_River_Region_Total_2011	GRRT2011	Total delivery quantity (short tons) from the Green River Region for 2011.
Green_River_Region_Total_2012	GRRT2012	Total delivery quantity (short tons) from the Green River Region for 2012.
Green_River_Region_Total_2013	GRRT2013	Total delivery quantity (short tons) from the Green River Region for 2013.
Green_River_Region_Total_2014	GRRT2014	Total delivery quantity (short tons) from the Green River Region for 2014.
Green_River_Region_Total_2015	GRRT2015	Total delivery quantity (short tons) from the Green River Region for 2015.
Green_River_Region_Total_2016	GRRT2016	Total delivery quantity (short tons) from the Green River Region for 2016.
Green_River_Region_Total_2011_2016	GRRTSUM	Total delivery quantity (short tons) from the Green River Region for 2011 through 2016.
Hams_Fork_Region_Total_2011	HFRT2011	Total delivery quantity (short tons) from the Hams Fork Region for 2011.
Hams_Fork_Region_Total_2012	HFRT2012	Total delivery quantity (short tons) from the Hams Fork Region for 2012.
Hams_Fork_Region_Total_2013	HFRT2013	Total delivery quantity (short tons) from the Hams Fork Region for 2013.
Hams_Fork_Region_Total_2014	HFRT2014	Total delivery quantity (short tons) from the Hams Fork Region for 2014.
Hams_Fork_Region_Total_2015	HFRT2015	Total delivery quantity (short tons) from the Hams Fork Region for 2015.
Hams_Fork_Region_Total_2016	HFRT2016	Total delivery quantity (short tons) from the Hams Fork Region for 2016.
Hams_Fork_Region_Total_2011_2016	HFRTSUM	Total delivery quantity (short tons) from the Hams Fork Region for 2011 through 2016.
Northern_Appalachian_Region_Total_2011	NART2011	Total delivery quantity (short tons) from the Northern Appalachian Region for 2011.
Northern_Appalachian_Region_Total_2012	NART2012	Total delivery quantity (short tons) from the Northern Appalachian Region for 2012.
Northern_Appalachian_Region_Total_2013	NART2013	Total delivery quantity (short tons) from the Northern Appalachian Region for 2013.
Northern_Appalachian_Region_Total_2014	NART2014	Total delivery quantity (short tons) from the Northern Appalachian Region for 2014.
Northern_Appalachian_Region_Total_2015	NART2015	Total delivery quantity (short tons) from the Northern Appalachian Region for 2015.
Northern_Appalachian_Region_Total_2016	NART2016	Total delivery quantity (short tons) from the Northern Appalachian Region for 2016.
Northern_Appalachian_Region_Total_2011_2016	NARTSUM	Total delivery quantity (short tons) from the Northern Appalachian Region for 2011 through 2016.
Pennsylvania_Anthracite_Region_Total_2011	PART2011	Total delivery quantity (short tons) from the Pennsylvania Anthracite Region for 2011.
Pennsylvania_Anthracite_Region_Total_2012	PART2012	Total delivery quantity (short tons) from the Pennsylvania Anthracite Region for 2012.
Pennsylvania_Anthracite_Region_Total_2013	PART2013	Total delivery quantity (short tons) from the Pennsylvania Anthracite Region for 2013.
Pennsylvania_Anthracite_Region_Total_2014	PART2014	Total delivery quantity (short tons) from the Pennsylvania Anthracite Region for 2014.
Pennsylvania_Anthracite_Region_Total_2015	PART2015	Total delivery quantity (short tons) from the Pennsylvania Anthracite Region for 2015.
Pennsylvania_Anthracite_Region_Total_2016	PART2016	Total delivery quantity (short tons) from the Pennsylvania Anthracite Region for 2016.
Pennsylvania_Anthracite_Region_Total_2011_2016	PARTSUM	Total delivery quantity (short tons) from the Pennsylvania Anthracite Region for 2011 through 2016.
Powder_River_Region_Total_2011	PRRT2011	Total delivery quantity (short tons) from the Powder River Region for 2011.
Powder_River_Region_Total_2012	PRRT2012	Total delivery quantity (short tons) from the Powder River Region for 2012.
Powder_River_Region_Total_2013	PRRT2013	Total delivery quantity (short tons) from the Powder River Region for 2013.
Powder_River_Region_Total_2014	PRRT2014	Total delivery quantity (short tons) from the Powder River Region for 2014.
Powder_River_Region_Total_2015	PRRT2015	Total delivery quantity (short tons) from the Powder River Region for 2015.
Powder_River_Region_Total_2016	PRRT2016	Total delivery quantity (short tons) from the Powder River Region for 2016.
Powder_River_Region_Total_2011_2016	PRRTSUM	Total delivery quantity (short tons) from the Powder River Region for 2011 through 2016.
Raton_Mesa_Region_Total_2011	RMRT2011	Total delivery quantity (short tons) from the Raton Mesa Region for 2011.
Raton_Mesa_Region_Total_2012	RMRT2012	Total delivery quantity (short tons) from the Raton Mesa Region for 2012.
Raton_Mesa_Region_Total_2013	RMRT2013	Total delivery quantity (short tons) from the Raton Mesa Region for 2013.
Raton_Mesa_Region_Total_2014	RMRT2014	Total delivery quantity (short tons) from the Raton Mesa Region for 2014.
Raton_Mesa_Region_Total_2015	RMRT2015	Total delivery quantity (short tons) from the Raton Mesa Region for 2015.
Raton_Mesa_Region_Total_2016	RMRT2016	Total delivery quantity (short tons) from the Raton Mesa Region for 2016.
Raton_Mesa_Region_Total_2011_2016	RMRTSUM	Total delivery quantity (short tons) from the Raton Mesa Region for 2011 through 2016.
San_Juan_River_Region_Total_2011	SJRRT2011	Total delivery quantity (short tons) from the San Juan River Region for 2011.
San_Juan_River_Region_Total_2012	SJRRT2012	Total delivery quantity (short tons) from the San Juan River Region for 2012.
San_Juan_River_Region_Total_2013	SJRRT2013	Total delivery quantity (short tons) from the San Juan River Region for 2013.
San_Juan_River_Region_Total_2014	SJRRT2014	Total delivery quantity (short tons) from the San Juan River Region for 2014.
San_Juan_River_Region_Total_2015	SJRRT2015	Total delivery quantity (short tons) from the San Juan River Region for 2015.
San_Juan_River_Region_Total_2016	SJRRT2016	Total delivery quantity (short tons) from the San Juan River Region for 2016.
San_Juan_River_Region_Total_2011_2016	SJRRTSUM	Total delivery quantity (short tons) from the San Juan River Region for 2011 through 2016.
Southern_Appalachian_Region_Total_2011	SART2011	Total delivery quantity (short tons) from the Southern Appalachian Region for 2011.
Southern_Appalachian_Region_Total_2012	SART2012	Total delivery quantity (short tons) from the Southern Appalachian Region for 2012.
Southern_Appalachian_Region_Total_2013	SART2013	Total delivery quantity (short tons) from the Southern Appalachian Region for 2013.
Southern_Appalachian_Region_Total_2014	SART2014	Total delivery quantity (short tons) from the Southern Appalachian Region for 2014.
Southern_Appalachian_Region_Total_2015	SART2015	Total delivery quantity (short tons) from the Southern Appalachian Region for 2015.
Southern_Appalachian_Region_Total_2016	SART2016	Total delivery quantity (short tons) from the Southern Appalachian Region for 2016.
Southern_Appalachian_Region_Total_2011_2016	SARTSUM	Total delivery quantity (short tons) from the Southern Appalachian Region for 2011 through 2016.
SW_Utah_Region_Total_2011	SWURT2011	Total delivery quantity (short tons) from the SW Utah Region for 2011.
SW_Utah_Region_Total_2012	SWURT2012	Total delivery quantity (short tons) from the SW Utah Region for 2012.
SW_Utah_Region_Total_2013	SWURT2013	Total delivery quantity (short tons) from the SW Utah Region for 2013.
SW_Utah_Region_Total_2014	SWURT2014	Total delivery quantity (short tons) from the SW Utah Region for 2014.
SW_Utah_Region_Total_2015	SWURT2015	Total delivery quantity (short tons) from the SW Utah Region for 2015.
SW_Utah_Region_Total_2016	SWURT2016	Total delivery quantity (short tons) from the SW Utah Region for 2016.
SW_Utah_Region_Total_2011_2016	SWURTSUM	Total delivery quantity (short tons) from the SW Utah Region for 2011 through 2016.
Texas_or_Mississippi_Regions_Total_2011	TMRT2011	Total delivery quantity (short tons) from the Texas or Mississippi Regions for 2011.
Texas_or_Mississippi_Regions_Total_2012	TMRT2012	Total delivery quantity (short tons) from the Texas or Mississippi Regions for 2012.
Texas_or_Mississippi_Regions_Total_2013	TMRT2013	Total delivery quantity (short tons) from the Texas or Mississippi Regions for 2013.
Texas_or_Mississippi_Regions_Total_2014	TMRT2014	Total delivery quantity (short tons) from the Texas or Mississippi Regions for 2014.
Texas_or_Mississippi_Regions_Total_2015	TMRT2015	Total delivery quantity (short tons) from the Texas or Mississippi Regions for 2015.
Texas_or_Mississippi_Regions_Total_2016	TMRT2016	Total delivery quantity (short tons) from the Texas or Mississippi Regions for 2016.
Texas_or_Mississippi_Regions_Total_2011_2016	TMRTSUM	Total delivery quantity (short tons) from the Texas or Mississippi Regions for 2011 through 2016.
Uinta_Region_Total_2011	URT2011	Total delivery quantity (short tons) from the Uinta Region for 2011.
Uinta_Region_Total_2012	URT2012	Total delivery quantity (short tons) from the Uinta Region for 2012.
Uinta_Region_Total_2013	URT2013	Total delivery quantity (short tons) from the Uinta Region for 2013.
Uinta_Region_Total_2014	URT2014	Total delivery quantity (short tons) from the Uinta Region for 2014.
Uinta_Region_Total_2015	URT2015	Total delivery quantity (short tons) from the Uinta Region for 2015.
Uinta_Region_Total_2016	URT2016	Total delivery quantity (short tons) from the Uinta Region for 2016.
Uinta_Region_Total_2011_2016	URTSUM	Total delivery quantity (short tons) from the Uinta Region for 2011 through 2016.
Western_Region_Total_2011	WRT2011	Total delivery quantity (short tons) from the Western Region for 2011.
Western_Region_Total_2012	WRT2012	Total delivery quantity (short tons) from the Western Region for 2012.
Western_Region_Total_2013	WRT2013	Total delivery quantity (short tons) from the Western Region for 2013.
Western_Region_Total_2014	WRT2014	Total delivery quantity (short tons) from the Western Region for 2014.
Western_Region_Total_2015	WRT2015	Total delivery quantity (short tons) from the Western Region for 2015.
Western_Region_Total_2016	WRT2016	Total delivery quantity (short tons) from the Western Region for 2016.
Western_Region_Total_2011_2016	WRTSUM	Total delivery quantity (short tons) from the Western Region for 2011 through 2016.
Total_2011	T2011	Total delivery quantity (short tons) for 2011.
Total_2012	T2012	Total delivery quantity (short tons) for 2012.
Total_2013	T2013	Total delivery quantity (short tons) for 2013.
Total_2014	T2014	Total delivery quantity (short tons) for 2014.
Total_2015	T2015	Total delivery quantity (short tons) for 2015.
Total_2016	T2016	Total delivery quantity (short tons) for 2016.
Total_2011_2016	TSUM	Total delivery quantity (short tons) for 2011 through 2016.
Shape	Shape	Geometry type (ex. point, polyline, polygon)

## Sheet: PowerPlant_Stock_2011_2016
Field name	Field name (shapefile)	Definition
OBJECTID	FID	An automatically assigned unique, not null integer field used to uniquely identify rows in tables in a geodatabase.
Plant_code	Plant_code	Unique identification number assigned to the power plant by EIA.
Plant_Name	Plant_Name	Name of power plant.
Plant_State	PlantState	State in which plant is located.
Operator_Name	Op_Name	Name of power plant operator.
Latitude	Latitude	Latitude coordinates of power plant in decimal degrees.
Longitude	Longitude	Longitude coordinates of power plant in decimal degrees.
F2011_ANT	F2011_ANT	Average anthracite coal stockpile quantity (short tons) for 2011.
F2011_BIT	F2011_BIT	Average bituminous coal stockpile quantity (short tons) for 2011.
F2011_LIG	F2011_LIG	Average lignite coal stockpile quantity (short tons) for 2011.
F2011_RC	F2011_RC	Average refined coal stockpile quantity (short tons) for 2011.
F2011_SC	F2011_SC	Average coal-based synfuel stockpile quantity (short tons) for 2011.
F2011_SUB	F2011_SUB	Average subbituminous coal stockpile quantity (short tons) for 2011.
F2012_ANT	F2012_ANT	Average anthracite coal stockpile quantity (short tons) for 2012.
F2012_BIT	F2012_BIT	Average bituminous coal stockpile quantity (short tons) for 2012.
F2012_LIG	F2012_LIG	Average lignite coal stockpile quantity (short tons) for 2012.
F2012_SC	F2012_SC	Average coal-based synfuel stockpile quantity (short tons) for 2012.
F2012_SUB	F2012_SUB	Average subbituminous coal stockpile quantity (short tons) for 2012.
F2013_ANT	F2013_ANT	Average anthracite coal stockpile quantity (short tons) for 2013.
F2013_BIT	F2013_BIT	Average bituminous coal stockpile quantity (short tons) for 2013.
F2013_LIG	F2013_LIG	Average lignite coal stockpile quantity (short tons) for 2013.
F2013_SC	F2013_SC	Average coal-based synfuel stockpile quantity (short tons) for 2013.
F2013_SGC	F2013_SGC	Average coal-derived synthesis gas stockpile quantity (short tons) for 2013.
F2013_SUB	F2013_SUB	Average subbituminous coal stockpile quantity (short tons) for 2013.
F2014_ANT	F2014_ANT	Average anthracite coal stockpile quantity (short tons) for 2014.
F2014_BIT	F2014_BIT	Average bituminous coal stockpile quantity (short tons) for 2014.
F2014_LIG	F2014_LIG	Average lignite coal stockpile quantity (short tons) for 2014.
F2014_RC	F2014_RC	Average refined coal stockpile quantity (short tons) for 2014.
F2014_SC	F2014_SC	Average coal-based synfuel stockpile quantity (short tons) for 2014.
F2014_SGC	F2014_SGC	Average coal-derived synthesis gas stockpile quantity (short tons) for 2014.
F2014_SUB	F2014_SUB	Average subbituminous coal stockpile quantity (short tons) for 2014.
F2015_ANT	F2015_ANT	Average anthracite coal stockpile quantity (short tons) for 2015.
F2015_BIT	F2015_BIT	Average bituminous coal stockpile quantity (short tons) for 2015.
F2015_LIG	F2015_LIG	Average lignite coal stockpile quantity (short tons) for 2015.
F2015_RC	F2015_RC	Average refined coal stockpile quantity (short tons) for 2015.
F2015_SC	F2015_SC	Average coal-based synfuel stockpile quantity (short tons) for 2015.
F2015_SGC	F2015_SGC	Average coal-derived synthesis gas stockpile quantity (short tons) for 2015.
F2015_SUB	F2015_SUB	Average subbituminous coal stockpile quantity (short tons) for 2015.
F2016_BIT	F2016_BIT	Average bituminous coal stockpile quantity (short tons) for 2016.
F2016_LIG	F2016_LIG	Average lignite coal stockpile quantity (short tons) for 2016.
F2016_RC	F2016_RC	Average refined coal stockpile quantity (short tons) for 2016.
F2016_SC	F2016_SC	Average coal-based synfuel stockpile quantity (short tons) for 2016.
F2016_SGC	F2016_SGC	Average coal-derived synthesis gas stockpile quantity (short tons) for 2016.
F2016_SUB	F2016_SUB	Average subbituminous coal stockpile quantity (short tons) for 2016.
F2011_Total	F2011_Tot	Average coal (all types) stockpile quantity (short tons) for 2011.
F2012_Total	F2012_Tot	Average coal (all types) stockpile quantity (short tons) for 2012.
F2013_Total	F2013_Tot	Average coal (all types) stockpile quantity (short tons) for 2013.
F2014_Total	F2014_Tot	Average coal (all types) stockpile quantity (short tons) for 2014.
F2015_Total	F2015_Tot	Average coal (all types) stockpile quantity (short tons) for 2015.
F2016_Total	F2016_Tot	Average coal (all types) stockpile quantity (short tons) for 2016.
F2011_2016_Total	F11_16_Tot	Average coal (all types) stockpile quantity (short tons) from 2011 through 2016.
Shape	Shape	Geometry type (ex. point, polyline, polygon)
