# Supplementary material for: A database and framework for carbon ore resources and associated supply chain data
Source: Data Brief. 2021 Dec 25;40:107761. doi: 10.1016/j.dib.2021.107761 (PMC8718727; doi:10.1016/j.dib.2021.107761)
Supplement: Supplementary file 4 [file mmc4.zip › CORD_Data_Script1.py]

"""
Created on Fri Aug  2 14:30:55 2020
@author: Sabbatino, Michael
"""

"""
This script takes an input folder path with csv files and exports the files 
into a new folder with updated and modified  attribute names.
"""

import csv
import os


def renameheader(headerfield, fieldmaper):
    #this function takes a list of fields in a csv and a map list to rename and returns a newheader
    #header for the output csv.
    newheader = []
    for h in headerfield:
        found = False
        for f in fieldmaper:
            if h == f[0]:
                newheader.append(f[1])
                found = True
                break
        if not found:
            newheader.append(h)
    return newheader

#script Inputs
folder = r"Input data set folder path"
outfolder = r"Folder for ouput files"
fieldmap = r"CORD_Field_map.csv"

#load input files
field_map = []
with open(fieldmap, 'r') as csvtemp:
    reader = csv.reader(csvtemp)
    for row in reader:
        field_map.append(row)

#list all files in input folder
list = os.walk(folder)

#loop through input files and create output file with new field names and schema
total = 0
for path, dir, filenames in list:
    for filename in filenames:
        print(filename)
        with open(os.path.join(path, filename), 'r') as csvdatatemp:
            reader = csv.reader(csvdatatemp)
            d_reader = csv.DictReader(csvdatatemp)
            header = d_reader.fieldnames
            newheader = renameheader(header, field_map)
            with open(os.path.join(outfolder, filename), 'w') as exportdata:
                writer = csv.writer(exportdata, lineterminator='\n')
                writer.writerow(newheader)
                #writer.writerow(header)
                for row in reader:
                    writer.writerow(row)
            for row in reader:
                for key, value in row.items():
                    for field in field_map:
                        if field[0] == key:
                            print(field[1],",", key)
