# Supplementary material for: A database and framework for carbon ore resources and associated supply chain data
Source: Data Brief. 2021 Dec 25;40:107761. doi: 10.1016/j.dib.2021.107761 (PMC8718727; doi:10.1016/j.dib.2021.107761)
Supplement: Supplementary file 5 [file mmc5.zip › CORD_Data_Script2.py]

"""
Created on Fri Aug  2 14:30:55 2020
@author: Sabbatino, Michael
"""

"""
This script takes an input folder path with csv files and exports the combined files 
into a new folder with an updated schema and all empty rows removed.
"""

import csv
import os

#input data sets and schema csv file
folder = r"input folder path"
outfile = r"output file path"
schema = r"New_CORD_Schema_combined.csv"

#load schema list
schema_list = []
with open(schema, 'r') as csvtemp:
    reader = csv.reader(csvtemp)
    for row in reader:
        schema_list = schema_list + row

#load list of all input csv files
list = os.walk(folder)

#loop through all files and create new file with updated schema and removed empty rows
total = 0
outlist = []
for path, dir, filenames in list:
    for filename in filenames:
        print(filename)
        with open(os.path.join(path, filename), 'r') as csvdatatemp:
            # reader = csv.reader(csvdatatemp)
            d_reader = csv.DictReader(csvdatatemp)
            for row in d_reader:
                emptyrow = True
                for k, d in row.items():
                    if d:
                        emptyrow = False
                        break
                if not emptyrow:
                    outlist.append(row)

#save data to output folder
with open(os.path.join(outfile), 'w') as csvdatatemp:
    d_writer = csv.DictWriter(csvdatatemp, fieldnames=schema_list, extrasaction='ignore', lineterminator='\n')
    d_writer.writeheader()
    for x, data in enumerate(outlist):
        d_writer.writerow(data)
        print(x)
