# Supplementary material for: A database and framework for carbon ore resources and associated supply chain data
Source: Data Brief. 2021 Dec 25;40:107761. doi: 10.1016/j.dib.2021.107761 (PMC8718727; doi:10.1016/j.dib.2021.107761)
Supplement: Supplementary file 6 [file mmc6.csv]

Original field	Mapped field
Data_orig_name	Data_orig_name
Orig_url	Orig_url
Source_org	Source_org
Datum	Datum
Ag	Ag_ppm
47 Ag Silver ug/g	Ag_ppm
Ag	Ag_ppm
Ag_ppm	Ag_ppm
Ag	Ag_ppm
ag	Ag_ppm
Ag	Ag_ppm
Ag	Ag_ppm
Ag_ppm	Ag_ppm
Ag_ppm	Ag_ppm
ag_mod	Ag_ppm_Q
Ag_Q	Ag_ppm_Q
Ag_unk	Ag_unk
Air_Dry_Loss	Air_dry_loss_pct
Air dried loss	Air_dry_loss_pct
air_dried_loss	Air_dry_loss_pct
GT AirDryLoss_%	Air_dry_loss_pct
Air dry loss_(%)	Air_dry_loss_pct
GT AirDryLoss_%	Air_dry_loss_pct
Air_Dry_Loss_Q	Air_dry_loss_pct_Q
Al_pct	Al_pct
alpct_unk	Al_pct
Al_%	Al_pct
Al	Al_ppm
13 Al Aluminum ug/g	Al_ppm
Al	Al_ppm
Al	Al_ppm
Al_ppm	Al_ppm
Al_Q	Al_ppm_Q
Al_unk	Al_unk
Al2O3	Al2O3
Al2O3	Al2O3_pct
Al2O3_pct	Al2O3_pct
al2o3	Al2O3_pct
Al2O3_%	Al2O3_pct
Ash_Al2O3	Al2O3_pct
Al2O3/ash	Al2O3_pct
Al2O3_pct	Al2O3_pct
Al2O3_%	Al2O3_pct
Al2O3_Q	Al2O3_pct_Q
Al2O3_ppm	Al2O3_ppm
Alginite_MFM%	Alginite_MF_pct
Alginite_%	Alginite_pct
Analysis date	Analysis_Date
Analysis_Date	Analysis_Date
Analysis_Type	Analysis_Description
Prep_Code	Analysis_Description
Analysis_Type	Analysis_Type
analysis_type	Analysis_Type
method	Analysis_Type
analytic_method_desc	Analysis_Type
Analysis	Analysis_Type
Analytical_Lab	Analytical_Labs
Lab_Name	Analytical_Labs
Apparent_Rank	Apparent_Rank
apparent_rank	Apparent_Rank
spec_name	Apparent_Rank
RANK	Apparent_Rank
As_	As_ppm
ARSENIC_PP	As_ppm
As	As_ppm
As_ppm	As_ppm
As	As_ppm
a_s	As_ppm
As_ppm	As_ppm
As_	As_ppm
As	As_ppm
As_ppm	As_ppm
As_ppm	As_ppm
as_mod	As_ppm_Q
As_Q	As_ppm_Q
As_unk	As_unk
ash	Ash_as_received_pct
Ash	Ash_as_received_pct
Initial_Deformation_Oxidizing_(Ash)	Ash_deform_oxid_temp
Ash-fusion oxidizing, initial	Ash_deform_oxidizing_temp
Initial_Deformation_Reducing_(Ash)	Ash_deform_red_temp
Ash_Deformation	Ash_deform_temp
Initial ash fusion T, dry	Ash_deform_temp
GT AshInit_�F	Ash_deform_temp
AFT_Initial softening_(oF)	Ash_deform_temp
Ash_Deformation_Q	Ash_deform_temp_Q
GSAsh_Dry	Ash_dry_yield_pct
GSAsh_Dry_Q	Ash_dry_yield_pct_Q
Ash-fusion oxidizing, fluid	Ash_fluid_oxidizing_temp
Ash_Fluid	Ash_fluid_temp
Ash fusion-fluid	Ash_fluid_temp
GT AshFluid_�F	Ash_fluid_temp
AFT_Fluid_(oF)	Ash_fluid_temp
Ash_Fluid_Q	Ash_fluid_temp_Q
Ash-fusion oxidizing, hemi	Ash_hemi_oxidizing_temp
Ash fusion-hemi	Ash_hemi_temp
GT AshHemi_�F	Ash_hemi_temp
AFT_Hemisphere_(oF)	Ash_hemi_temp
Fluidizing_Oxidizing_(Ash)	Ash_oxid_fluid_temp
Softening_Oxidizing_(Ash)	Ash_oxid_soft_temp
Fluidizing_Reducing_(Ash)	Ash_red_fluid_temp
Softening_Reducing_(Ash)	Ash_red_soft_temp
Ash-fusion oxidizing, soft	Ash_soft_oxidizing_temp
Ash_Softening	Ash_soft_temp
Ash fusion-softening	Ash_soft_temp
GT AshSoft_�F	Ash_soft_temp
AFT_Soft_(oF)	Ash_soft_temp
Ash_Softening_Q	Ash_soft_temp_Q
525Ash_%	Ash_yield_525C_pct
Ash_525C %	Ash_yield_525C_pct
525Ash_%	Ash_yield_525C_pct
750Ash_%	Ash_yield_750C_pct
750Ash_%	Ash_yield_750C_pct
Ash % Dry Basis	Ash_yield_dry_pct
Ash % dry basis	Ash_yield_dry_pct
%Ash, dry	Ash_yield_dry_pct
Ash_dry	Ash_yield_dry_pct
Standard_Ash	Ash_yield_pct
Ash % As Received	Ash_yield_pct
PERCENT_AS	Ash_yield_pct
ultimate_ash	Ash_yield_pct
Ash, %	Ash_yield_pct
ash	Ash_yield_pct
GT AstmAsh_%	Ash_yield_pct
Ash_ar	Ash_yield_pct
Ash (%)_(ar)	Ash_yield_pct
Ash_pct	Ash_yield_pct
GT AstmAsh_%	Ash_yield_pct
ad_ash	Ash_yield_pct_ad
Standard_Ash_Q	Ash_yield_pct_Q
Au	Au_ppm
Au_ppm	Au_ppm
Au_ppm_1	Au_ppm
Au	Au_ppm
au	Au_ppm
Au	Au_ppm
Au_ppm	Au_ppm
Au_ppm	Au_ppm
au_mod	Au_ppm_Q
Au_Q	Au_ppm_Q
Au_unk	Au_unk
B	B_ppm
B	B_ppm
b	B_ppm
B	B_ppm
B	B_ppm
bppm_unk	B_ppm
B_ppm	B_ppm
B_ppm	B_ppm
b_mod	B_ppm_Q
B_Q	B_ppm_Q
B_unk	B_unk
Ba	Ba_ppm
Ba	Ba_ppm
Ba_ppm	Ba_ppm
Ba	Ba_ppm
ba	Ba_ppm
Ba_ppm	Ba_ppm
Ba	Ba_ppm
Ba	Ba_ppm
bappm_unk	Ba_ppm
Ba_ppm	Ba_ppm
Ba_ppm	Ba_ppm
ba_mod	Ba_ppm_Q
Ba_Q	Ba_ppm_Q
Ba_unk	Ba_unk
BaO_pct	BaO_pct
Ash_BaO	BaO_pct
Be	Be_ppm
BERYLLIUM_	Be_ppm
Be	Be_ppm
be	Be_ppm
Be_ppm	Be_ppm
Be	Be_ppm
Be	Be_ppm
Be_ppm	Be_ppm
Be_ppm	Be_ppm
be_mod	Be_ppm_Q
Be_Q	Be_ppm_Q
Be_unk	Be_unk
Bed	Bed
Seam	Bed
Location	Bed
Stratigraphic name	Bed
Coalbed	Bed
coal_bed	Bed
Coal_bed	Bed
Coal	Bed
BED	Bed
Bed	Bed
Bi	Bi_ppm
Bi_ppm	Bi_ppm
Bi	Bi_ppm
bi	Bi_ppm
Bi_ppm	Bi_ppm
Bi	Bi_ppm
Bi	Bi_ppm
Bi_ppm	Bi_ppm
Bi_ppm	Bi_ppm
bi_mod	Bi_ppm_Q
Bi_Q	Bi_ppm_Q
Bi_unk	Bi_unk
Br	Br_ppm
Br	Br_ppm
br	Br_ppm
Br	Br_ppm
Br_ppm	Br_ppm
Br_ppm	Br_ppm
br_mod	Br_ppm_Q
Br_Q	Br_ppm_Q
Br_unk	Br_unk
Btu	Btu
BTU	Btu
BTU	Btu
Calorific Value Btu/lb dry basis	Btu_dry_lb
Btu/lb, dry	Btu_dry_lb
Btu/lb	Btu_lb
dulong_btu	Btu_lb
Btu_ar	Btu_lb
Calorific value_Btu/lb (ar)	Btu_lb
BTU/LB	Btu_lb
ad_btu	Btu_lb_ad
dry_btu	Btu_lb_dry
Btu_dry	Btu_lb_dry
Btu_daf	Btu_lb_dry_af
GT CalorificValue_%	Btu_lb_pct
GT CalorificValue_%	Btu_lb_pct
Btu_Moist_MMF	Btu_moist_mmf
MOIST_MINE	Btu_moist_mmf
M_MMF_BTU	Btu_Moist_MMF
Btu_Moist_MMF_Q	Btu_moist_mmf_Q
Btu_Q	Btu_Q
Ult_C_daf	C_dry_af_pct
dry_carbon	C_dry_pct
Ult_C_dry	C_dry_pct
Carbon	C_pct
C_pct	C_pct
%Carbon, dry	C_pct
carbon	C_pct
ad_carbon	C_pct
GT Carbon_%	C_pct
Ult_C_ar	C_pct
Carbon (%)_(ar)	C_pct
C_pct	C_pct
C_%	C_pct
GT Carbon_%	C_pct
Carbon	C_pct
Carbon_Q	C_pct_Q
C_unk	C_unk
Ca_pct	Ca_pct
capct_unk	Ca_pct
Ca_%	Ca_pct
Ca	Ca_ppm
20 Ca Calcium	Ca_ppm
Ca	Ca_ppm
Ca	Ca_ppm
Ca_ppm	Ca_ppm
Ca_Q	Ca_ppm_Q
Ca_unk	Ca_unk
CALC	CaCO3
CaO	CaO
CaO	CaO_pct
CaO_pct	CaO_pct
cao	CaO_pct
CaO_%	CaO_pct
Ash_CaO	CaO_pct
CaO/ash	CaO_pct
CaO_pct	CaO_pct
CaO_%	CaO_pct
CaO_Q	CaO_pct_Q
Carbonate_C	Carbonate_C_pct
Carbonate_C_Q	Carbonate_C_pct_Q
Carbonate_MFM%	Carbonate_MF_pct
Carbonate_%	Carbonate_pct
Cd	Cd_ppm
CADMIUM_PP	Cd_ppm
Cd	Cd_ppm
Cd_ppm	Cd_ppm
Cd	Cd_ppm
cd	Cd_ppm
Cd_ppm	Cd_ppm
Cd	Cd_ppm
Cd	Cd_ppm
Cd_ppm	Cd_ppm
Cd_ppm	Cd_ppm
cd_mod	Cd_ppm_Q
Cd_Q	Cd_ppm_Q
Cd_unk	Cd_unk
Ce	Ce_ppm
58 Ce Cerium ug/g	Ce_ppm
Ce	Ce_ppm
Ce_ppm	Ce_ppm
Ce	Ce_ppm
ce	Ce_ppm
Ce	Ce_ppm
Ce_ppm	Ce_ppm
Ce_ppm	Ce_ppm
ce_mod	Ce_ppm_Q
Ce_Q	Ce_ppm_Q
Ce_unk	Ce_unk
dry_total_chlorine	Cl_dry_pct
%Total Cl, dry	Cl_pct
ad_total_chlorine	Cl_pct
Cl	Cl_pct
Cl_pct	Cl_pct
Cl_pct	Cl_pct
Cl_%	Cl_pct
Chlorine	Cl_pct
Cl	Cl_ppm
cl	Cl_ppm
Cl_ppm	Cl_ppm
Cl_ppm	Cl_ppm
cl_mod	Cl_ppm_Q
Cl_Q	Cl_ppm_Q
Cl_unk	Cl_unk
Co	Co_ppm
27 Co Cobalt ug/g	Co_ppm
COBALT_PPM	Co_ppm
Co	Co_ppm
Co_ppm	Co_ppm
Co	Co_ppm
co	Co_ppm
Co_ppm	Co_ppm
Co	Co_ppm
Co	Co_ppm
coppm_unk	Co_ppm
Co_ppm	Co_ppm
CO_ppm	CO_ppm
co_mod	Co_ppm_Q
Co_Q	Co_ppm_Q
CO_unk	CO_unk
CO2_%	CO2_pct
Coal_Zone	Coal_Zone
date	Collection_Date
sample_date	Collection_Date
datecollct	Collection_Date
date_coll	Collection_Date
Date_Collected	Collection_Date
Collector	Collector
Collected by	Collector
collector	Collector
sampling_agency	Collector
submitter	Collector
submitter	Collector
Geologist	Collector
Collodetrinite_MFM%	Collodetrinite_MF_pct
Collodetrinite_%	Collodetrinite_pct
Collotelinite_MFM%	Collotelinite_MF_pct
Collotelinite_%	Collotelinite_pct
Comments	Comments
Comments	Comments
Petrogrography-remarks	Comments
digestion_method	Comments
Comments	Comments
Corpogelinite_MFM%	Corpogelinite_MF_pct
Corpogelinite_%	Corpogelinite_pct
Corpohuminite_MFM%	Corpohuminite_MF_pct
Corpohuminite_%	Corpohuminite_pct
County	County
County Name	County
County	County
county	County
County	County
County	County
country	County
COUNTY	County
County	County
Cr	Cr_ppm
CHROMIUM_P	Cr_ppm
Cr	Cr_ppm
Cr_ppm	Cr_ppm
Cr	Cr_ppm
cr	Cr_ppm
Cr_ppm	Cr_ppm
Cr	Cr_ppm
Cr	Cr_ppm
crppm_unk	Cr_ppm
Cr_ppm	Cr_ppm
Cr_ppm	Cr_ppm
cr_mod	Cr_ppm_Q
Cr_Q	Cr_ppm_Q
Cr_unk	Cr_unk
Cr2O3_pct	Cr2O3_pct
Cs	Cs_ppm
Cs_ppm	Cs_ppm
Cs	Cs_ppm
cs	Cs_ppm
Cs_ppm	Cs_ppm
Cs	Cs_ppm
Cs	Cs_ppm
Cs_ppm	Cs_ppm
Cs_ppm	Cs_ppm
cs_mod	Cs_ppm_Q
Cs_Q	Cs_ppm_Q
Cs_unk	Cs_unk
Cu	Cu_ppm
Cu	Cu_ppm
Cu_ppm	Cu_ppm
Cu	Cu_ppm
cu	Cu_ppm
Cu_ppm	Cu_ppm
Cu	Cu_ppm
Cu	Cu_ppm
cuppm_unk	Cu_ppm
Cu_ppm	Cu_ppm
Cu_ppm	Cu_ppm
cu_mod	Cu_ppm_Q
Cu_Q	Cu_ppm_Q
Cu_unk	Cu_unk
CUT	Cutinite
Cutinite_MFM%	Cutinite_MF_pct
Cutinite_%	Cutinite_pct
Sample_d_1	Depth_cm
Depth__in_	Depth_in
Depth_in	Depth_in
Depth_in	Depth_in
Depth_in	Depth_in
Depth_in	Depth_in
Drill_Core_No	Drill_Core_No
Dy	Dy_ppm
66 Dy Dysprosium ug/g	Dy_ppm
Dy	Dy_ppm
Dy_ppm	Dy_ppm
Dy	Dy_ppm
dy	Dy_ppm
Dy	Dy_ppm
Dy_ppm	Dy_ppm
Dy_ppm	Dy_ppm
dy_mod	Dy_ppm_Q
Dy_Q	Dy_ppm_Q
Dy_unk	Dy_unk
EQ_Moisture	Emoisture_pct
%Equil moisture, as-rec	EMoisture_pct
equilibrium_moisture	Emoisture_pct
GT EQM_%	Emoisture_pct
Moist_equi	Emoisture_pct
Equilibrium _moisture (%)	Emoisture_pct
EQ_Moisture_Q	Emoisture_pct_Q
Er	Er_ppm
68 Er Erbium ug/g	Er_ppm
Er	Er_ppm
Er_ppm	Er_ppm
er	Er_ppm
Er	Er_ppm
Er_ppm	Er_ppm
Er_ppm	Er_ppm
er_mod	Er_ppm_Q
Er_Q	Er_ppm_Q
Er_unk	Er_unk
estimated_grindability	Estimated_grindability
Estimated_Rank	Estimated_Rank
Rank	Estimated_Rank
coal_ranking	Estimated_Rank
Coal_rank	Estimated_Rank
Rank_Estimated	Estimated_Rank
Eu	Eu_ppm
63 Eu Europium ug/g	Eu_ppm
Eu	Eu_ppm
Eu_ppm	Eu_ppm
Eu	Eu_ppm
eu	Eu_ppm
Eu	Eu_ppm
Eu_ppm	Eu_ppm
Eu_ppm	Eu_ppm
eu_mod	Eu_ppm_Q
Eu_Q	Eu_ppm_Q
Eu_unk	Eu_unk
Exinite	Exinite
Exinite_White_Light	Exinite_pct
Exsudatinite_MFM%	Exsudatinite_MF_pct
Exsudatinite_%	Exsudatinite_pct
F (1)	F_1_ppm
F (2)	F_2_ppm
F_pct	F_pct
F_%	F_pct
Fluorine	F_pct
F	F_ppm
f	F_ppm
F	F_ppm
f_mod	F_ppm_Q
F_Q	F_ppm_Q
F_unk	F_unk
Fe_pct	Fe_pct
fepct_unk	Fe_pct
Fe_%	Fe_pct
Fe	Fe_ppm
Fe	Fe_ppm
Fe	Fe_ppm
Fe_ppm	Fe_ppm
Fe_Q	Fe_ppm_Q
Fe_unk	Fe_unk
Fe2O3	Fe2O3
Fe2O3	Fe2O3_pct
Fe2O3_pct	Fe2O3_pct
fe2o3	Fe2O3_pct
Fe2O3_%	Fe2O3_pct
Ash_Fe2O3	Fe2O3_pct
Fe2O3/ash	Fe2O3_pct
Fe2O3_%	Fe2O3_pct
Fe2O3_Q	Fe2O3_pct_Q
FEO_%	FEO_pct
FEO_unk	FEO_unk
PYR	FeS2
FeTO3_pct	FeTO3_pct
FETO3_%	FETO3_pct
Field	Field
field_id	Field
field_id	Field
FieldID	Field
Field_#	Field
Field	Field
Fix_C_daf	Fixed_C_dry_af_pct
Fixed_C_Dry_MMF	Fixed_C_dry_mmf
dry_fixed_carbon	Fixed_C_dry_mmf
Fixed_C_Dry_MMF_Q	Fixed_C_dry_mmf_Q
Fix_C_dry	Fixed_C_dry_pct
Fixed_Carbon	Fixed_C_pct
Fixed Carbon % dry basis	Fixed_C_pct
%Fixed C, dry	Fixed_C_pct
fixed_carbon	Fixed_C_pct
Fixed Carbon, %	Fixed_C_pct
ad_fixed_carbon	Fixed_C_pct
GT FixedCarbon_%	Fixed_C_pct
Fix_C_ar	Fixed_C_pct
Fixed C (%)_(ar)	Fixed_C_pct
GT FixedCarbon_%	Fixed_C_pct
Fixed_Carbon	Fixed_C_pct
Fixed_Carbon_Q	Fixed_C_pct_Q
FLU	Fluorinite
Formation	Formation
FORMN	Formation
Formation	Formation
Formation	Formation
stratgrphy	Formation
stratig	Formation
FORMN	Formation
Formation	Formation
Free_Swelling	FSI
Free swelling index	FSI
free_swelling_index	FSI
GT FSI_Index	FSI
Free swelling_index	FSI
GT FSI_Index	FSI
FSI	FSI
Free_Swelling_Q	FSI_Q
Funginite_MFM%	Funginite_MF_pct
Funginite_%	Funginite_pct
Fusinite	Fusinite
Fusinite_MFM%	Fusinite_MF_pct
Fusinite_%	Fusinite_pct
Fusinite_White_Light	Fusinite_pct
Ga	Ga_ppm
31 Ga Gallium ug/g	Ga_ppm
Ga	Ga_ppm
Ga_ppm	Ga_ppm
Ga	Ga_ppm
ga	Ga_ppm
Ga_ppm	Ga_ppm
Ga	Ga_ppm
Ga	Ga_ppm
gappm_unk	Ga_ppm
Ga_ppm	Ga_ppm
Ga_ppm	Ga_ppm
ga_mod	Ga_ppm_Q
Ga_Q	Ga_ppm_Q
Ga_unk	Ga_unk
Gd	Gd_ppm
64 Gd Gadolinium ug/g	Gd_ppm
Gd	Gd_ppm
Gd_ppm	Gd_ppm
gd	Gd_ppm
Gd	Gd_ppm
Gd_ppm	Gd_ppm
Gd_ppm	Gd_ppm
gd_mod	Gd_ppm_Q
Gd_Q	Gd_ppm_Q
Gd_unk	Gd_unk
Ge	Ge_ppm
32 Ge Germanium ug/g	Ge_ppm
Ge_ppm	Ge_ppm
Ge	Ge_ppm
ge	Ge_ppm
Ge_ppm	Ge_ppm
Ge	Ge_ppm
Ge	Ge_ppm
geppm_unk	Ge_ppm
Ge_ppm	Ge_ppm
Ge_ppm	Ge_ppm
ge_mod	Ge_ppm_Q
Ge_Q	Ge_ppm_Q
Ge_unk	Ge_unk
Gelinite_MFM%	Gelinite_MF_pct
Gelinite_%	Gelinite_pct
Gieseler dial	Gieseler_dial
Gieseler max fluidity	Gieseler_max_fluidity
Gieseler-soft	Gieseler_soft
Gieseler solid	Gieseler_solid
Group_	Group
Group	Group
Group	Group
Ult_H_daf	H_dry_af_pct
dry_hydrogen	H_dry_pct
Ult_H_dry	H_dry_pct
%H in H2O_	H_H2O_pct
H (%) no H2O_(ar)	H_no_H2O_pct
Hydrogen	H_pct
%Hydrogen, dry	H_pct
hydrogen	H_pct
ad_hydrogen	H_pct
GT Hydrogen_%	H_pct
Ult_H_ar	H_pct
GT Hydrogen_%	H_pct
Hydrogen	H_pct
H (%) H2O_(ar)	H_pct_H20
Hydrogen_Q	H_pct_Q
H2O_unk
Hf	Hf_ppm
Hf_ppm	Hf_ppm
Hf	Hf_ppm
hf	Hf_ppm
Hf	Hf_ppm
Hf_ppm	Hf_ppm
HF_ppm	HF_ppm
hf_mod	Hf_ppm_Q
Hf_Q	Hf_ppm_Q
HF_unk	HF_unk
Hg_dry	Hg_dry_ppm
Hg	Hg_ppm
MERCURY_PP	Hg_ppm
Hg_ppm	Hg_ppm
Hg	Hg_ppm
hg	Hg_ppm
Hg_ppm	Hg_ppm
Hg	Hg_ppm
Hg	Hg_ppm
Hg_ppm	Hg_ppm
Hg_ppm	Hg_ppm
hg_mod	Hg_ppm_Q
Hg_Q	Hg_ppm_Q
Hg_unk	Hg_unk
HGI	HGI
Grindability index	HGI
hargrove_grindability	HGI
Hardgrove_Grindability_Index	HGI
HGI_Q	HGI_Q
HI_Ratio	HI_Ratio
Ho	Ho_ppm
67 Ho Holmium ug/g	Ho_ppm
Ho	Ho_ppm
Ho_ppm	Ho_ppm
ho	Ho_ppm
Ho	Ho_ppm
Ho_ppm	Ho_ppm
Ho_ppm	Ho_ppm
ho_mod	Ho_ppm_Q
Ho_Q	Ho_ppm_Q
Ho_unk	Ho_unk
Humodetrinite_MFM%	Humodetrinite_MF_pct
Humodetrinite_%	Humodetrinite_pct
I	I_ppm
i	I_ppm
I_ppm	I_ppm
I_ppm	I_ppm
i_mod	I_ppm_Q
i_n	I_ppm_Q
I_unk	I_unk
In_	In_ppm
49 In Indium ug/g	In_ppm
In_ppm	In_ppm
In	In_ppm
In_	In_ppm
In_ppm	In_ppm
In_ppm	In_ppm
in_mod	In_ppm_Q
In_Q	In_ppm_Q
In_unk	In_unk
Iner	Inertinite_pct
INERTODET	Inertodetrinite
Inertodetrinite_MFM%	Inertodetrinite_MF_pct
Inertodetrinite_%	Inertodetrinite_pct
Inertodetrinite_White_Light	Inertodetrinite_pct
Inertinite_Total	Intertinite_total_pct
Ir	Ir_ppm
77 Ir Iridium ug/g	Ir_ppm
ir	Ir_ppm
Ir	Ir_ppm
irppm_fa	Ir_ppm
Ir_ppm	Ir_ppm
Ir_ppm	Ir_ppm
ir_mod	Ir_ppm_Q
Ir_Q	Ir_ppm_Q
Ir_unk	Ir_unk
K_pct	K_pct
kpct_unk	K_pct
K_%	K_pct
K	K_ppm
K	K_ppm
K	K_ppm
K_ppm	K_ppm
K_Q	K_ppm_Q
K_unk	K_unk
K2O	K2O
K2O	K2O_pct
K2O_pct	K2O_pct
k2o	K2O_pct
K2O_%	K2O_pct
Ash_K2O	K2O_pct
K2O/ash	K2O_pct
K2O_pct	K2O_pct
K2O_%	K2O_pct
K2O_Q	K2O_pct_Q
La	La_ppm
57 La Lanthanum ug/g	La_ppm
La	La_ppm
La_ppm	La_ppm
La	La_ppm
la	La_ppm
La	La_ppm
lappm_unk	La_ppm
La_ppm	La_ppm
La_ppm	La_ppm
la_mod	La_ppm_Q
La_Q	La_ppm_Q
La_unk	La_unk
Latitude	Latitude
LATITUDE	Latitude
Latitude	Latitude
LATITUDE (NAD83)	Latitude
latitude	Latitude
LATITUDE	Latitude
lat83	latitude
Latitude	Latitude
Latitude	Latitude
latitude	Latitude
latitude	Latitude
Latitude	Latitude
Latitude	Latitude
Li	Li_ppm
3 Li Lithium ug/g	Li_ppm
Li_ppm	Li_ppm
Li	Li_ppm
li	Li_ppm
Li_ppm	Li_ppm
Li	Li_ppm
Li	Li_ppm
Li_ppm	Li_ppm
Li_ppm	Li_ppm
li_mod	Li_ppm_Q
Li_Q	Li_ppm_Q
Li_unk	Li_unk
Lip	Liptinite_pct
Liptinite_Total	Liptinite_total_pct
Liptodetrinite_MFM%	Liptodetrinite_MF_pct
Liptodetrinite_%	Liptodetrinite_pct
Literature	Literature
Project	Literature
url	Literature
Source	Literature
Publications	Literature
Location_Detail	Location_Detail
Plant	Location_Detail
Location	Location_Detail
Mine index number	Location_Detail
exposure_type	Location_Detail
exposure_condition	Location_Detail
LOC	Location_Detail
locat_desc	Location_Detail
loc_desc	Location_Detail
depth	Location_Detail
Comments	Location_Detail
Location_Type	Location_Detail
LOI525_%	LOI_525C_pct
LOI525_%	LOI_525C_pct
LOI750_%	LOI_750C_pct
LOI750_%	LOI_750C_pct
_LOI	LOI_pct
LOI_pct	LOI_pct
Longitude	Longitude
LONGITUDE	Longitude
Longitude	Longitude
LONGITUDE (NAD83)	Longitude
longitude	Longitude
LONGITUDE	Longitude
lon83	longitude
Longitude	Longitude
Longitude	Longitude
longitude	Longitude
longitude	Longitude
Longitude	Longitude
Longitude	Longitude
Lu	Lu_ppm
71 Lu Lutetium ug/g	Lu_ppm
Lu	Lu_ppm
Lu_ppm	Lu_ppm
Lu	Lu_ppm
lu	Lu_ppm
Lu	Lu_ppm
Lu_ppm	Lu_ppm
Lu_ppm	Lu_ppm
lu_mod	Lu_ppm_Q
Lu_Q	Lu_ppm_Q
Lu_unk	Lu_unk
MAC	Macrinite
Macrinite_MFM%	Macrinite_MF_pct
Macrinite_%	Macrinite_pct
Macrinite_White_Light	Macrinite_pct
Member	Member
Mg_pct	Mg_pct
mgpct_unk	Mg_pct
Mg_%	Mg_pct
Mg	Mg_ppm
Mg	Mg_ppm
Mg	Mg_ppm
Mg_ppm	Mg_ppm
Mg_Q	Mg_ppm_Q
Mg_unk	Mg_unk
MgO	MgO
MgO	MgO_pct
MgO_pct	MgO_pct
mgo	MgO_pct
MgO_%	MgO_pct
Ash_MgO	MgO_pct
MgO/ash	MgO_pct
MgO_pct	MgO_pct
MgO_%	MgO_pct
MgO_Q	MgO_pct_Q
MgO_unk	MgO_unk
Ash_MgO2	MgO2_pct
MIC	Micrinite
Micrinite_MFM%	Micrinite_MF_pct
Micrinite_%	Micrinite_pct
Micrinite_White_Light	Micrinite_pct
Parr Min Matt	Min_matter_pct
MM	Min_matter_pct
Mine_PowerPlant	Mine_Power_Plant
Mine	Mine_Power_Plant
Company	Mine_Power_Plant
Mine_Drill	Mine_Power_Plant
Site	Mine_Power_Plant
Operator	Mine_Power_Plant
Mine_Name	Mine_Power_Plant
Mn	Mn_ppm
MANGANESE_	Mn_ppm
Mn	Mn_ppm
Mn	Mn_ppm
mn	Mn_ppm
Mn_ppm	Mn_ppm
Mn	Mn_ppm
Mn	Mn_ppm
mnppm_unk	Mn_ppm
Mn_ppm	Mn_ppm
mn_mod	Mn_ppm_Q
Mn_Q	Mn_ppm_Q
Mn_unk	Mn_unk
MnO	MnO_pct
MnO_pct	MnO_pct
Ash_MnO	MnO_pct
MnO_pct	MnO_pct
MNO_%	MnO_pct
MnO_Q	MnO_pct_Q
MNO_unk	MnO_unk
Ash_MnO2	MnO2_pct
Mo	Mo_ppm
Mo	Mo_ppm
Mo_ppm	Mo_ppm
Mo	Mo_ppm
mo	Mo_ppm
Mo_ppm	Mo_ppm
Mo	Mo_ppm
Mo	Mo_ppm
moppm_unk	Mo_ppm
Mo_ppm	Mo_ppm
Mo_ppm	Mo_ppm
mo_mod	Mo_ppm_Q
Mo_Q	Mo_ppm_Q
Mo_unk	Mo_unk
Moisture	Moisture_as_received_pct
Moisture, wt % As-Received	Moisture_as_received_pct
MOISTURE_P	Moisture_as_received_pct
%Moisture	Moisture_as_received_pct
moisture	Moisture_as_received_pct
Moisture, %	Moisture_as_received_pct
total_moisture	Moisture_as_received_pct
GT Moisture_%	Moisture_as_received_pct
Moist_ar	Moisture_as_received_pct
Total _moisture (%)	Moisture_as_received_pct
GT Moisture_%	Moisture_as_received_pct
Moisture_%	Moisture_as_received_pct
Moisture	Moisture_as_received_pct
Moisture_Q	Moisture_as_received_pct_Q
Moisture_Ash_Free_Btu	Moisture_ash_free_btu
MAF_Btu_Q	Moisture_ash_free_btu_Q
Ult_N_daf	N_dry_af_pct
dry_nitrogen	N_dry_pct
Ult_N_dry	N_dry_pct
Nitrogen	N_pct
%Nitrogen, dry	N_pct
nitrogen	N_pct
ad_nitrogen	N_pct
GT Nitrogen_%	N_pct
Ult_N_ar	N_pct
Nitrogen (%)_(ar)	N_pct
GT Nitrogen_%	N_pct
N_%	N_pct
Nitrogen	N_pct
Nitrogen_Q	N_pct_Q
Na_pct	Na_pct
napct_unk	Na_pct
Na_%	Na_pct
Na	Na_ppm
Na	Na_ppm
Na	Na_ppm
Na_ppm	Na_ppm
Na_Q	Na_ppm_Q
Na_unk	Na_unk
Na2O	Na2O
Na2O	Na2O_pct
Na2O_pct	Na2O_pct
na2o	Na2O_pct
Na2O_%	Na2O_pct
Ash_Na2O	Na2O_pct
Na2O/ash	Na2O_pct
Na2O_pct	Na2O_pct
Na2O_%	Na2O_pct
Na2O_Q	Na2O_pct_Q
Nb	Nb_ppm
Nb_ppm	Nb_ppm
Nb	Nb_ppm
nb	Nb_ppm
Nb_ppm	Nb_ppm
Nb	Nb_ppm
Nb	Nb_ppm
Nb_ppm	Nb_ppm
Nb_ppm	Nb_ppm
nb_mod	Nb_ppm_Q
Nb_Q	Nb_ppm_Q
Nb_unk	Nb_unk
Nd	Nd_ppm
60 Nd Neodymium ug/g	Nd_ppm
Nd	Nd_ppm
Nd_ppm	Nd_ppm
nd	Nd_ppm
Nd	Nd_ppm
Nd_ppm	Nd_ppm
Nd_ppm	Nd_ppm
nd_mod	Nd_ppm_Q
Nd_Q	Nd_ppm_Q
Nd_unk	Nd_unk
Ni	Ni_ppm
28 Ni Nickel ug/g	Ni_ppm
NICKEL_PPM	Ni_ppm
Ni	Ni_ppm
Ni_ppm	Ni_ppm
Ni	Ni_ppm
ni	Ni_ppm
Ni_ppm	Ni_ppm
Ni	Ni_ppm
Ni	Ni_ppm
nippm_unk	Ni_ppm
Ni_ppm	Ni_ppm
Ni_ppm	Ni_ppm
ni_mod	Ni_ppm_Q
Ni_Q	Ni_ppm_Q
Ni_unk	Ni_unk
NIO_unk	NiO_unk
Ult_O_daf	O_dry_af_pct
dry_oxygen	O_dry_pct
Ult_O_dry	O_dry_pct
%O in H2O_	O_H2O_pct
O (%) no H2O_(ar)	O_no_H2O_pct
Oxygen	O_pct
%Oxygen, dry	O_pct
ultimate_oxygen	O_pct
ad_oxygen	O_pct
GT Oxygen_%	O_pct
Ult_O_ar	O_pct
Oxygen (%)_(ar)	O_pct
GT Oxygen_%	O_pct
Oxygen	O_pct
Oxygen_Q	O_pct_Q
Organic_C	Organic_C_pct
Organic_C_Q	Organic_C_pct_Q
organic_oxygen	Organic_O_pct
S_org_dry	Organic_S_dry_pct
Organic_Sulfur	Organic_S_pct
%Organic S, dry	Organic_S_pct
organic_sulfur	Organic_S_pct
GT OrganicSulfur_%	Organic_S_pct
S_org_ar	Organic_S_pct
Organic S_(%)	Organic_s_pct
Organic_Sulfur	Organic_S_pct
Organic_Sulfur_Q	Organic_S_pct_Q
Os	Os_ppm
76 Os Osmium	Os_ppm
os	Os_ppm
Os	Os_ppm
Os_ppm	Os_ppm
Os_ppm	Os_ppm
os_mod	Os_ppm_Q
Os_Q	Os_ppm_Q
OS_unk	Os_unk
Other_%	Other_Maceral_pct
OtherLIP	Other_Liptinite
Other_MFM%	Other_Maceral_MF_pct
OtherMIN	Other_minerals
P_pct	P_pct
P_%	P_pct
P	P_ppm
P	P_ppm
P_ppm	P_ppm
p_t	P_ppm
p_mod	P_ppm_Q
P_Q	P_ppm_Q
P_unk	P_unk
P2O5	P2O5
P2O5	P2O5_pct
P2O5_pct	P2O5_pct
p2o5	P2O5_pct
P2O5_%	P2O5_pct
Ash_P2O5	P2O5_pct
P2O5/ash	P2O5_pct
P2O5_pct	P2O5_pct
P2O5_%	P2O5_pct
P2O5_Q	P2O5_pct_Q
P2O5_unk	P2O5_unk
Pb	Pb_ppm
LEAD_PPM_	Pb_ppm
Pb	Pb_ppm
Pb_ppm	Pb_ppm
Pb	Pb_ppm
pb	Pb_ppm
Pb_ppm	Pb_ppm
Pb	Pb_ppm
Pb	Pb_ppm
pbppm_unk	Pb_ppm
Pb_ppm	Pb_ppm
Pb_ppm	Pb_ppm
pb_mod	Pb_ppm_Q
Pb_Q	Pb_ppm_Q
Pb_unk	Pb_unk
Pd	Pd_ppm
46 Pd Palladium ug/g	Pd_ppm
PD_ppm	Pd_ppm
pd	Pd_ppm
Pd	Pd_ppm
pdppm_fa	Pd_ppm
Pd_ppm	Pd_ppm
Pd_ppm	Pd_ppm
pd_mod	Pd_ppm_Q
Pd_Q	Pd_ppm_Q
Pd_unk	Pd_unk
PH_PH	PH
PointId	Point_ID
Point_ID	Point_ID
Pr	Pr_ppm
59 Pr Praseodymium ug/g	Pr_ppm
Pr	Pr_ppm
Pr_ppm	Pr_ppm
pr	Pr_ppm
Pr	Pr_ppm
Pr_ppm	Pr_ppm
Pr_ppm	Pr_ppm
pr_mod	Pr_ppm_Q
Pr_Q	Pr_ppm_Q
Pr_unk	Pr_unk
Province	Province
Province	Province
Proximate_Validation	Proximate_Validation
Pseudovitrinite_White_Light	Pseudovitrinite_pct
Pt	Pt_ppm
78 Pt Platinum ug/g	Pt_ppm
Pt_ppm	Pt_ppm
Pt	Pt_ppm
ptppm_fa	Pt_ppm
Pt_ppm	Pt_ppm
Pt_ppm	Pt_ppm
Pt_Q	Pt_ppm_Q
Pt_unk	Pt_unk
PVRo_High	PVRo_high
PVRo_Low	PVRo_low
PVRo_Mean_Max	PVRo_mean_max
PVRo_Range	PVRo_range
PVRo_Standard-Deviation	PVRo_st_dev
S_pyr_dry	Pyritic_S_dry_pct
Pyritic_Sulfur	Pyritic_S_pct
%Pyritic S, dry	Pyritic_S_pct
pyritics_sulfur	Pyritic_S_pct
GT PyriticSulfur_%	Pyritic_S_pct
S_pyr_ar	Pyritic_S_pct
Pyritic S_(%)	Pyritic_S_pct
Pyritic_Sulfur	Pyritic_s_pct
Pyritic_Sulfur_Q	Pyritic_S_pct_Q
Rb	Rb_ppm
Rb	Rb_ppm
Rb_ppm	Rb_ppm
Rb	Rb_ppm
rb	Rb_ppm
Rb_ppm	Rb_ppm
Rb	Rb_ppm
Rb	Rb_ppm
Rb_ppm	Rb_ppm
Rb_ppm	Rb_ppm
rb_mod	Rb_ppm_Q
Rb_Q	Rb_ppm_Q
Rb_unk	Rb_unk
Re	Re_ppm
75 Re Rhenium ug/g	Re_ppm
Re_ppm	Re_ppm
re	Re_ppm
Re	Re_ppm
Re_ppm	Re_ppm
Re_ppm	Re_ppm
re_mod	Re_ppm_Q
Re_Q	Re_ppm_Q
Re_unk	Re_unk
Region	Region
Coal Basin (sample origin)	Region
Basin	Region
Region	Region
Remnant_Moisture	Remnant_moisture_pct
Moisture_remnant_pct	Remnant_moisture_pct
Remnant_Moisture_Q	Remnant_moisture_pct_Q
Residual_Moisture	Residual_moisture_pct
ad_moisture	Residual_moisture_pct
GT ResidualMoisture_%	Residual_moisture_pct
Residual_ moisture (%)	Residual_moisture_pct
GT ResidualMoisture_%	Residual_moisture_pct
Residual_Moisture_Q	Residual_moisture_pct_Q
Resinite	Resinite
Resinite_MFM%	Resinite_MF_pct
Resinite_%	Resinite_pct
Resinite_White_Light	Resinite_pct
Rh	Rh_ppm
45 Rh Rhodium ug/g	Rh_ppm
rh	Rh_ppm
Rh	Rh_ppm
rhppm_fa	Rh_ppm
Rh_ppm	Rh_ppm
Rh_ppm	Rh_ppm
rh_mod	Rh_ppm_Q
rhppm_faq	Rh_ppm_Q
Rh_Q	Rh_ppm_Q
Rh_unk	Rh_unk
Ro	Ro
Ro_High	Ro_high
Ro_Low	Ro_low
RMax	Ro_max
RMax_StdDev	Ro_max_st_dev
MEAN_VR	Ro_mean
Reflectance (vitrinite), mean-max in oil	Ro_mean_max
Ro_Mean_Max	Ro_mean_max
Ro	Ro_pct
Ro_Range	Ro_range
Ro_Standard-Deviation	Ro_st_dev
Ru	Ru_ppm
44 Ru Ruthenium ug/g	Ru_ppm
ru	Ru_ppm
Ru	Ru_ppm
ruppm_fa	Ru_ppm
Ru_ppm	Ru_ppm
Ru_ppm	Ru_ppm
ru_mod	Ru_ppm_Q
Ru_Q	Ru_ppm_Q
Ru_unk	Ru_unk
Ult_S_daf	S_dry_af_pct
dry_total_sulfur	S_dry_pct
Ult_S_dry	S_dry_pct
S_tot_dry	S_dry_total_pct
Sulfur	S_pct
TOTAL_SULF	S_pct
Sulfur % dry basis	S_pct
S_pct	S_pct
%Total S, dry	S_pct
ultimate_sulfur	S_pct
Sulfur, %	S_pct
ad_total_sulfur	S_pct
S_%	S_pct
GT Sulfur_%	S_pct
Ult_S_ar	S_pct
S_pct	S_pct
S_pct	S_pct
GT Sulfur_%	S_pct
S_%	S_pct
Sulfur	S_pct
Sulfur_Q	S_pct_Q
Total_Forms_of_Sulfur	S_total_pct
S	S_ppm
S_ppm	S_ppm
S_tot_ar	S_total_pct
S_unk	S_unk
Sample_Description	Sample_Description
Values_Represent	Sample_Description
Description	Sample_Description
Level 1 Attribute	Sample_Description
Level 2 Attribute	Sample_Description
Level 3 Attribute	Sample_Description
Unit	Sample_Description
Ash Type	Sample_Description
Deposit_ty	Sample_Description
Sample type desc	Sample_Description
Material	Sample_Description
Chemist-remarks	Sample_Description
FIELD_LITHOLOGY	Sample_description
comments	Sample_description
sample_condition	Sample_Description
Sample_typ	Sample_Description
Sample_t_1	Sample_Description
Description	Sample_Description
DB_RM	Sample_Description
sample_src	Sample_Description
addl_attr	Sample_Description
sample_src	Sample_Description
comment	Sample_Description
Matrix	Sample_Description
Val/Rep	Sample_Description
Weathering	Sample_Description
sample_elevation_ft	Sample_elev_ft
ELEVF	Sample_elev_ft
Sample_Elevation	Sample_elev_ft
Sample_ID	Sample_ID
Sample ID	Sample_ID
POINTID	Sample_ID
Sample	Sample_ID
Sample	Sample_ID
Sample_ID	Sample_ID
Lab no	Sample_ID
sample_id	Sample_ID
SAMPLE	Sample_ID
# of Sample	Sample_ID
sample_number	Sample_ID
SAMPLE	Sample_ID
ID_2	Sample_ID
Laboratory	Sample_ID
lab_id	Sample_ID
Sample_ID	Sample_ID
Sample_ID	Sample_ID
Sample_ID	Sample_ID
Sample_Type	Sample_Type
Sample_type	Sample_Type
Sample_type	Sample_Type
Sample type	Sample_Type
sampling_method	Sample_Type
sample_type	Sample_Type
Type	Sample_Type
Sampling_p	Sample_Type
methcollct	Sample_Type
method_col	Sample_Type
SampleDeliniation	Sample_Type
Sample_Type	Sample_Type
Sb	Sb_ppm
ANTIMONY_P	Sb_ppm
Sb_ppm	Sb_ppm
Sb	Sb_ppm
sb	Sb_ppm
Sb_ppm	Sb_ppm
Sb	Sb_ppm
Sb	Sb_ppm
Sb_ppm	Sb_ppm
Sb_ppm	Sb_ppm
sb_mod	Sb_ppm_Q
Sb_Q	Sb_ppm_Q
Sb_unk	Sb_unk
Sc	Sc_ppm
21 Sc Scandium ug/g	Sc_ppm
Sc	Sc_ppm
Sc_ppm	Sc_ppm
Sc	Sc_ppm
sc	Sc_ppm
Sc_ppm	Sc_ppm
Sc	Sc_ppm
Sc	Sc_ppm
scppm_unk	Sc_ppm
Sc_ppm	Sc_ppm
Sc_ppm	Sc_ppm
sc_mod	Sc_ppm_Q
Sc_Q	Sc_ppm_Q
Sc_unk	Sc_unk
SCL	Sclerotinite
Se	Se_ppm
34 Se Selenium ug/g	Se_ppm
SELENIUM_P	Se_ppm
Se	Se_ppm
Se_ppm	Se_ppm
Se	Se_ppm
se	Se_ppm
Se_ppm	Se_ppm
Se	Se_ppm
Se	Se_ppm
seppm_unk	Se_ppm
Se_ppm	Se_ppm
Se_ppm	Se_ppm
se_mod	Se_ppm_Q
seppm_unkq	Se_ppm_Q
Se_Q	Se_ppm_Q
Se_unk	Se_unk
Secretinite_MFM%	Secretinite_MF_pct
Secretinite_%	Secretinite_pct
Semifusinite	Semifusinite
Semifusinite_MFM%	Semifusinite_MF_pct
Semifusinite_%	Semifusinite_pct
Semifusinite_White_Light	Semifusinite_pct
Semimacrinite_White_Light	Semimacrinite_pct
Series_Epoch	Series_Epoch
Series	Series_Epoch
Si_pct	Si_pct
sipct_unk	Si_pct
Si_%	Si_pct
sipct_unkq	Si_pct_Q
Si	Si_ppm
Si	Si_ppm
Si_ppm	Si_ppm
Si_Q	Si_ppm_Q
Si_unk	Si_unk
Silicate_MFM%	Silicate_MF_pct
Silicate_%	Silicate_pct
SiO2	SiO2
SiO2	SiO2_pct
SiO2_pct	SiO2_pct
sio2	SiO2_pct
SiO2_%	SiO2_pct
Ash_SiO2	SiO2_pct
SiO2/ash	SiO2_pct
SiO2_pct	SiO2_pct
SiO2_%	SiO2_pct
SiO2_Q	SiO2_pct_Q
Sm	Sm_ppm
62 Sm Samarium ug/g	Sm_ppm
Sm	Sm_ppm
Sm_ppm	Sm_ppm
Sm	Sm_ppm
sm	Sm_ppm
Sm	Sm_ppm
Sm_ppm	Sm_ppm
Sm_ppm	Sm_ppm
sm_mod	Sm_ppm_Q
Sm_Q	Sm_ppm_Q
Sm_unk	Sm_unk
Sn	Sn_ppm
Sn_ppm	Sn_ppm
Sn	Sn_ppm
sn	Sn_ppm
Sn	Sn_ppm
Sn	Sn_ppm
Sn_ppm	Sn_ppm
Sn_ppm	Sn_ppm
sn_mod	Sn_ppm_Q
Sn_Q	Sn_ppm_Q
Sn_unk	Sn_unk
SO3	SO3_pct
so3	SO3_pct
SO3_%	SO3_pct
Ash_SO3	SO3_pct
SO3/ash	SO3_pct
SO3_pct	SO3_pct
SO3_%	SO3_pct
SO3_Q	SO3_pct_Q
SO4_pct	SO4_pct
SO4_%	SO4_pct
SO4_unk	SO4_unk
Specific gravity	Specific_gravity
specific_gravity	Specific_gravity
SPOR	Sporinite
Sporinite_MFM%	Sporinite_MF_pct
Sporinite_%	Sporinite_pct
Sr	Sr_ppm
Sr	Sr_ppm
Sr_ppm	Sr_ppm
Sr	Sr_ppm
sr	Sr_ppm
Sr_ppm	Sr_ppm
Sr	Sr_ppm
Sr	Sr_ppm
srppm_unk	Sr_ppm
Sr_ppm	Sr_ppm
Sr_ppm	Sr_ppm
sr_mod	Sr_ppm_Q
Sr_Q	Sr_ppm_Q
Sr_unk	Sr_unk
SrO_pct	SrO_pct
Ash_SrO	SrO_pct
State	State
State (sample origin)	State
State	State
State	State
State	State
STATE	State
State	State
State	State
state	State
state	State
STATE	State
State	State
Strat	Strat_ID
Suberinite_MFM%	Suberinite_MF_pct
Suberinite_%	Suberinite_pct
Submit_Date	Submit_Date
Sample date	Submit_Date
analysis_date	Submit_Date
date_sub	Submit_Date
date_sub	Submit_Date
Date_Received	Submit_Date
S_sulf_dry	Sulfate_S_dry_pct
Sulfate_Sulfur	Sulfate_S_pct
%Sulfate S, dry	Sulfate_S_pct
sulfate_sulfur	Sulfate_S_pct
GT SulfateSulfur_%	Sulfate_S_pct
S_sulf_ar	Sulfate_S_pct
Sulfate S_(%)	Sulfate_S_pct
Sulfate_Sulfur	Sulfate_S_pct
Sulfate_Sulfur_Q	Sulfate_S_pct_Q
Sulfide_MFM%	Sulfide_MF_pct
Sulfide_%	Sulfide_pct
SULFIDE_unk	Sulfide_unk
Surface elevation	Surf_elev_ft
Surface_Elevation	Surf_elev_ft
System	System
AGE	System
Coalbed_ag	System
geol_age	System
geol_age	System
AGE	System
System	System
Ta	Ta_ppm
Ta_ppm	Ta_ppm
Ta	Ta_ppm
ta	Ta_ppm
Ta	Ta_ppm
Ta_ppm	Ta_ppm
Ta_ppm	Ta_ppm
ta_mod	Ta_ppm_Q
Ta_Q	Ta_ppm_Q
Ta_unk	Ta_unk
TA2O5_unk	TA2O5_unk
Tb	Tb_ppm
65 Tb Terbium ug/g	Tb_ppm
Tb	Tb_ppm
Tb_ppm	Tb_ppm
Tb	Tb_ppm
tb	Tb_ppm
Tb	Tb_ppm
Tb_ppm	Tb_ppm
Tb_ppm	Tb_ppm
tb_mod	Tb_ppm_Q
Tb_Q	Tb_ppm_Q
Tb_unk	Tb_unk
Te	Te_ppm
52 Te Tellurium ug/g	Te_ppm
Te_ppm	Te_ppm
Te	Te_ppm
te	Te_ppm
Te	Te_ppm
Te	Te_ppm
Te_ppm	Te_ppm
Te_ppm	Te_ppm
te_mod	Te_ppm_Q
Te_Q	Te_ppm_Q
Te_unk	Te_unk
Telinite_MFM%	Telinite_MF_pct
Telinite_%	Telinite_pct
Textinite_MFM%	Textinite_MF_pct
Textinite_%	Textinite_pct
Th	Th_ppm
90 Th Thorium ug/g	Th_ppm
Th	Th_ppm
Th_ppm	Th_ppm
Th	Th_ppm
th	Th_ppm
Th_ppm	Th_ppm
Th	Th_ppm
Th	Th_ppm
Th_ppm	Th_ppm
Th_ppm	Th_ppm
th_mod	Th_ppm_Q
Th_Q	Th_ppm_Q
Th_unk	Th_unk
Thickness__in_	Thickness_in
Thickness_in	Thickness_in
Sample_thc	Thickness_in
Thickness_in	Thickness_in
Ti_pct	Ti_pct
tipct_unk	Ti_pct
Ti_%	Ti_pct
Ti	Ti_ppm
Ti	Ti_ppm
Ti_ppm	Ti_ppm
Ti_Q	Ti_ppm_Q
Ti_unk	Ti_unk
TiO2	TiO2
TiO2	TiO2_pct
TiO2_pct	TiO2_pct
tio2	TiO2_pct
TiO2_%	TiO2_pct
Ash_TiO2	TiO2_pct
TiO2/ash	TiO2_pct
TiO2_pct	TiO2_pct
TiO2_%	TiO2_pct
TiO2_Q	TiO2_pct_Q
Tl	Tl_ppm
Tl	Tl_ppm
Tl_ppm	Tl_ppm
Tl	Tl_ppm
tl	Tl_ppm
Tl_ppm	Tl_ppm
Tl	Tl_ppm
Tl	Tl_ppm
Tl_ppm	Tl_ppm
Tl_ppm	Tl_ppm
tl_mod	Tl_ppm_Q
Tl_Q	Tl_ppm_Q
Tl_unk	Tl_unk
Tm	Tm_ppm
69 Tm Thulium ug/g	Tm_ppm
Tm	Tm_ppm
Tm_ppm	Tm_ppm
tm	Tm_ppm
Tm	Tm_ppm
Tm_ppm	Tm_ppm
Tm_ppm	Tm_ppm
tm_mod	Tm_ppm_Q
Tm_Q	Tm_ppm_Q
Tm_unk	Tm_unk
TmaxC	TMAX_C
TMAX	TMAX_C
TMAX_degrees C	TMAX_C
TOC	TOC
TOC_WT_PCT	TOC
TOC_%	TOC
Total_Carbon	Total_C_pct
Total_Carbon_Q	Total_C_pct_Q
Total-INERT	Total_Inertinite
TotoalLIP	Total_Liptinite
Total Moisture %	Total_Moisture_pct
TOTAL REEs+Y Concentration (ppm)	Total_REY_ppm
Tot_REY_pp	Total_REY_ppm
TS	Total_S_ppm
TS_Q	Total_S_ppm_Q
Total vitrinite	Total_Vitrinite
U_pct	U_pct
U	U_ppm
92 U Uranium ug/g	U_ppm
URANIUM_PP	U_ppm
U	U_ppm
U_ppm	U_ppm
U	U_ppm
u	U_ppm
U_ppm	U_ppm
U	U_ppm
U	U_ppm
U_ppm	U_ppm
U_ppm	U_ppm
u_mod	U_ppm_Q
U_Q	U_ppm_Q
U_unk	U_unk
Ulminite_MFM%	Ulminite_MF_pct
Ulminite_%	Ulminite_pct
Ultimate_Validation	Ultimate_Validation
V	V_ppm
23 V Vanadium ug/g	V_ppm
V	V_ppm
V_ppm	V_ppm
V	V_ppm
v	V_ppm
V_ppm	V_ppm
V	V_ppm
V	V_ppm
vppm_unk	V_ppm
V_ppm	V_ppm
V_ppm	V_ppm
v_mod	V_ppm_Q
V_Q	V_ppm_Q
V_unk	V_unk
Vitrinite A	Vitrinite_A
Vitrinite B	Vitrinite_B
Vit	Vitrinite_pct
Vitrinite_White_Light	Vitrinite_pct
Vitrinite_Total	Vitrinite_total_pct
Vitrodetrinite_MFM%	Vitrodetrinite_MF_pct
Vitrodetrinite_%	Vitrodetrinite_pct
VM_Dry_MMF	VM_dry_mmf
dry_volatile_matter	VM_dry_mmf
VM_daf	VM_dry_mmf
VM_Dry_MMF_Q	VM_dry_mmf_Q
VM_dry	VM_dry_pct
Volatile_Matter	Volatile_matter_pct
Volatile Matter % dry basis	Volatile_matter_pct
%Volatile matter, dry	Volatile_matter_pct
volatile_matter	Volatile_matter_pct
Volatile Matter, %	Volatile_matter_pct
ad_volatile_matter	Volatile_matter_pct
GT VolatileMatter_%	Volatile_matter_pct
VM_ar	Volatile_matter_pct
Volatile matter (%)_(ar)	Volatile_matter_pct
GT VolatileMatter_%	Volatile_matter_pct
Volatile_Matter	Volatile_matter_pct
Volatile_Matter_Q	Volatile_matter_Q
VRo_High	VRo_high
VRo_Low	VRo_low
VRo_Mean_Max	Vro_mean_max
VRo_Range	VRo_range
VRo_Standard-Deviation	VRo_st_dev
W	W_ppm
W_ppm	W_ppm
W	W_ppm
w	W_ppm
W	W_ppm
W_ppm	W_ppm
W_ppm	W_ppm
w_mod	W_ppm_Q
W_Q	W_ppm_Q
W_unk	W_unk
%Water soluble Cl, dry	Water_soluble_Cl_pct
X_unk	X_unk
Y	Y_ppm
39 Y Yttrium ug/g	Y_ppm
Y	Y_ppm
Y_ppm	Y_ppm
Y	Y_ppm
y	Y_ppm
Y_ppm	Y_ppm
Y	Y_ppm
Y	Y_ppm
yppm_unk	Y_ppm
Y_ppm	Y_ppm
Y_ppm	Y_ppm
y_mod	Y_ppm_Q
Y_Q	Y_ppm_Q
Y_unk	Y_unk
Yb	Yb_ppm
70 Yb Ytterbium ug/g	Yb_ppm
Yb	Yb_ppm
Yb_ppm	Yb_ppm
Yb	Yb_ppm
yb	Yb_ppm
Yb	Yb_ppm
ybppm_unk	Yb_ppm
Yb_ppm	Yb_ppm
Yb_ppm	Yb_ppm
yb_mod	Yb_ppm_Q
Yb_Q	Yb_ppm_Q
Yb_unk	Yb_unk
Z_unk	Z_unk
Zn	Zn_ppm
Zn	Zn_ppm
Zn_ppm	Zn_ppm
Zn	Zn_ppm
zn	Zn_ppm
Zn_ppm	Zn_ppm
Zn	Zn_ppm
Zn	Zn_ppm
Zn_ppm	Zn_ppm
Zn_ppm	Zn_ppm
zn_mod	Zn_ppm_Q
Zn_Q	Zn_ppm_Q
Zn_unk	Zn_unk
Zr	Zr_ppm
Zr_ppm	Zr_ppm
Zr	Zr_ppm
zr	Zr_ppm
Zr	Zr_ppm
Zr	Zr_ppm
zrppm_unk	Zr_ppm
Zr_ppm	Zr_ppm
Zr_ppm	Zr_ppm
zr_mod	Zr_ppm_Q
Zr_Q	Zr_ppm_Q
Zr_unk	Zr_unk
_____	_____
District	District
Map	Map
Township	Township
Range	Range
Section_	Section_
Quarters	Quarters
Tract	Tract
GSAsh	GSAsh
GSAsh_Q	GSAsh_Q
Unique ID	Unique ID
Type Subcategory	Type Subcategory
Ash, wt % Dry (ROUNDED)	Ash, wt % Dry (ROUNDED)
TD	TD
ELEVATION	ELEVATION
TOP	TOP
Depth_ft	Depth_ft
BOTTOM	BOTTOM
CTHK	CTHK
BEDS	BEDS
TYPE	TYPE
WELLTYPE	WELLTYPE
POUNDS_OF_	POUNDS_OF_
Row	Row
Empty vial (g)	Empty vial (g)
Ash (g)	Ash (g)
Full vial (g)	Full vial (g)
Digestate (g)	Digestate (g)
Total_pct	Total_pct
AutoNumber	AutoNumber
Confidential (Y or N)	Confidential (Y or N)
Parent Lab no	Parent Lab no
FIPS County code	FIPS County code
ISGS Identification No	ISGS Identification No
TWP	TWP
TWPDIR	TWPDIR
RGE	RGE
RGEDIR	RGEDIR
SECTION	SECTION
QUARTERS	QUARTERS
FOOTNS	FOOTNS
NSDIR	NSDIR
FOOTEW	FOOTEW
EWDIR	EWDIR
LAMCORX	LAMCORX
LAMCORY	LAMCORY
TIPPLE	TIPPLE
Stratigraphic code	Stratigraphic code
Sample thickness, ft	Sample thickness, ft
Sample depth, ft	Sample depth, ft
Sample No	Sample No
Requested by	Requested by
Request no	Request no
SULF	SULF
SUM	SUM
%Rm x 100	%Rm x 100
MR	MR
SD	SD
ANALYST	ANALYST
ANALYSES DATE	ANALYSES DATE
COUNTS	COUNTS
lab_id	lab_id
S1	S1
S2	S2
S3	S3
HI	HI
OI	OI
S2_S3	S2_S3
S1_TOCX100	S1_TOCX100
PI	PI
TOC_BASED_LITHOLOGY	TOC_BASED_LITHOLOGY
S1	S1
S2	S2
S3	S3
HI	HI
OI	OI
S1_TOC	S1_TOC
PI	PI
S2_S3	S2_S3
NOTES	NOTES
ash_yes_no	ash_yes_no
quadrangle	quadrangle
total_coal_in	total_coal_in
parting_in	parting_in
coal_elevation_ft	coal_elevation_ft
sampling_protocol	sampling_protocol
t25o	t25o
joule_per_gram	joule_per_gram
dry_ash	dry_ash
ad_compliance	ad_compliance
dry_compliance	dry_compliance
JOB	JOB
STYPE	STYPE
SAMPID	SAMPID
COUNTRY	COUNTRY
Moisture_%	Moisture_%
Rrandom	Rrandom
Rrandom_StdDev	Rrandom_StdDev
v2	v2
v3	v3
v4	v4
v5	v5
v6	v6
v7	v7
v8	v8
v9	v9
ID_1	ID_1
Coal_basin	Coal_basin
UTMX83	UTMX83
UTMY83	UTMY83
TWN	TWN
TWPD	TWPD
RNG	RNG
RNGD	RNGD
Type	Type
Section	Section
Meridian	Meridian
Sample_dep	Sample_dep
Seam_thc__	Seam_thc__
Seam_thc_1	Seam_thc_1
Sample_t_2	Sample_t_2
S_pa_dry	S_pa_dry
Job	Job
Job	Job
Laboratory	Laboratory
Field	Field
State	State
County	County
Formation	Formation
Coal	Coal
Total oxides	Total oxides
Sulfur (%)_(ar)	Sulfur (%)_(ar)
O (%) no H2O_(ar)	O (%) no H2O_(ar)
Calorific value _MJ/kg (ar)	Calorific value _MJ/kg (ar)
Ash_525C %	Ash_525C %
job_id	job_id
country	country
datum	datum
spheroid	spheroid
depth	depth
primeclass	primeclass
xndryclass	xndryclass
spec_name	spec_name
mineralztn	mineralztn
lab_id	lab_id
job_id	job_id
project	project
quad	quad
prim_class	prim_class
sec_class	sec_class
pub_id	pub_id
notes	notes
OrderID	OrderID
SampleNumber	SampleNumber
WELLN	WELLN
API	API
FIELDN	FIELDN
BEDTH	BEDTH
ELEV	ELEV
TOPDEPTH	TOPDEPTH
TOPF	TOPF
BOTDEPTH	BOTDEPTH
BOTF	BOTF
TD	TD
TDF	TDF
LITHO1	LITHO1
LITHO2	LITHO2
LITHO3	LITHO3
LITHPCT1	LITHPCT1
LITHPCT2	LITHPCT2
LITHPCT3	LITHPCT3
SECTR	SECTR
COUNTRY	COUNTRY
MSN_ppm	MSN_ppm
CHNS_unk	CHNS_unk
OI_Ratio	OI_Ratio
PI_decimal fr	PI_decimal fr
S1_Ratio	S1_Ratio
S2_Ratio	S2_Ratio
S2S3_Ratio	S2S3_Ratio
S3_Ratio	S3_Ratio
TOC_Leco_unk	TOC_Leco_unk
TOTAL_AA_unk	TOTAL_AA_unk
TOTAL_XRF_%	TOTAL_XRF_%
ID_Sub2	ID_Sub2
Measured_Section_Ref_Number	Measured_Section_Ref_Number
Lab_Code	Lab_Code
Lab_#	Lab_#
OPL_#	OPL_#
Trade/Local_Name_of_Coal_Bed	Trade/Local_Name_of_Coal_Bed
Filepointer	Filepointer
Ustrat_Unit_#(s)	Ustrat_Unit_#(s)
Hydrologic_Unit_Code	Hydrologic_Unit_Code
Ownership	Ownership
Contracting_Company	Contracting_Company
Description/Log	Description/Log
Sample_From_(Ft)	Sample_From_(Ft)
Thickness_(Ft)_Sample	Thickness_(Ft)_Sample
Elv_Prec	Elv_Prec
Nearest_Town	Nearest_Town
Principal_Meridian	Principal_Meridian
Quadrangle_Name_&_Series	Quadrangle_Name_&_Series
Township_Number	Township_Number
Township_Direction	Township_Direction
Range_Number	Range_Number
Range_Direction	Range_Direction
Section	Section
1st_Quarter	1st_Quarter
2nd_Quarter	2nd_Quarter
3rd_Quarter	3rd_Quarter
4th_Quarter	4th_Quarter
Strike	Strike
Dip	Dip
Angle	Angle
Structural_Attitude_of_Coal_Bed	Structural_Attitude_of_Coal_Bed
Trace_Elements?	Trace_Elements?
Other_Tests?	Other_Tests?
ID_Sub1	ID_Sub1
Rank_Major	Rank_Major
Rank_Minor	Rank_Minor
Rank_Petrographic	Rank_Petrographic
