# Supplementary material for: A database and framework for carbon ore resources and associated supply chain data
Source: Data Brief. 2021 Dec 25;40:107761. doi: 10.1016/j.dib.2021.107761 (PMC8718727; doi:10.1016/j.dib.2021.107761)
Supplement: Supplementary file 7 [file mmc7.csv]

Sample_ID
Sample_Description
Location_Detail
Sample_Type
Collection_Date
Collector
Analysis_Description
Analysis_Type
Analytical_Labs
Analysis_Date
Submit_Date
Mine_Power_Plant
Province
Region
Field
Formation
Group
Member
Bed
Coal_Zone
Strat_ID
Apparent_Rank
Estimated_Rank
State
County
System
Series_Epoch
Drill_Core_No
Point_ID
Latitude
Longitude
Datum
Surf_elev_ft
Sample_elev_ft
Thickness_in
Depth_cm
Depth_in
Data_orig_name
Source_org
Literature
Comments
Orig_url
Air_dry_loss_pct
Air_dry_loss_pct_Q
Ash_as_received_pct
Ash_dry_yield_pct
Ash_dry_yield_pct_Q
Ash_yield_525C_pct
Ash_yield_750C_pct
Ash_yield_dry_pct
Ash_yield_pct
Ash_yield_pct_ad
Ash_yield_pct_Q
Fixed_C_dry_af_pct
Fixed_C_dry_mmf
Fixed_C_dry_mmf_Q
Fixed_C_dry_pct
Fixed_C_pct
Fixed_C_pct_Q
Moisture_as_received_pct
Moisture_as_received_pct_Q
Moisture_ash_free_btu
Moisture_ash_free_btu_Q
Remnant_moisture_pct
Remnant_moisture_pct_Q
Residual_moisture_pct
Residual_moisture_pct_Q
Emoisture_pct
Emoisture_pct_Q
Total_Moisture_pct
VM_dry_mmf
VM_dry_mmf_Q
VM_dry_pct
Volatile_matter_pct
Volatile_matter_Q
Proximate_Validation
C_dry_af_pct
C_dry_pct
C_pct
C_pct_Q
C_unk
Organic_C_pct
Organic_C_pct_Q
Total_C_pct
Total_C_pct_Q
H_dry_af_pct
H_dry_pct
H_H2O_pct
H_no_H2O_pct
H_pct
H_pct_H20
H_pct_Q
O_dry_af_pct
O_dry_pct
O_H2O_pct
O_no_H2O_pct
O_pct
O_pct_Q
Organic_O_pct
N_dry_af_pct
N_dry_pct
N_pct
N_pct_Q
Organic_S_dry_pct
Organic_S_pct
Organic_S_pct_Q
Pyritic_S_dry_pct
Pyritic_S_pct
Pyritic_S_pct_Q
FeS2
Sulfide_MF_pct
Sulfide_pct
Sulfide_unk
S_dry_af_pct
S_dry_pct
S_dry_total_pct
S_pct
S_pct_Q
S_total_pct
Ultimate_Validation
Btu
Btu_Q
Btu_dry_lb
Btu_lb
Btu_lb_ad
Btu_lb_dry
Btu_lb_dry_af
Btu_lb_pct
Btu_moist_mmf
Btu_moist_mmf_Q
LOI_525C_pct
LOI_750C_pct
LOI_pct
Ash_deform_oxid_temp
Ash_deform_oxidizing_temp
Ash_deform_red_temp
Ash_deform_temp
Ash_deform_temp_Q
Ash_fluid_oxidizing_temp
Ash_fluid_temp
Ash_fluid_temp_Q
Ash_hemi_oxidizing_temp
Ash_hemi_temp
Ash_oxid_fluid_temp
Ash_oxid_soft_temp
Ash_red_fluid_temp
Ash_red_soft_temp
Ash_soft_oxidizing_temp
Ash_soft_temp
Ash_soft_temp_Q
FSI
FSI_Q
HGI
HGI_Q
Estimated_grindability
PH
TMAX_C
TOC
Al2O3
Al2O3_pct
Al2O3_pct_Q
Al2O3_ppm
BaO_pct
CaCO3
CaO
CaO_pct
CaO_pct_Q
Carbonate_C_pct
Carbonate_C_pct_Q
Carbonate_MF_pct
Carbonate_pct
CO_unk
CO2_pct
Cr2O3_pct
Fe2O3
Fe2O3_pct
Fe2O3_pct_Q
FEO_pct
FEO_unk
FeTO3_pct
K2O
K2O_pct
K2O_pct_Q
MgO
MgO_pct
MgO_pct_Q
MgO_unk
MgO2_pct
MnO_pct
MnO_pct_Q
MnO_unk
MnO2_pct
Na2O
Na2O_pct
Na2O_pct_Q
NiO_unk
P2O5
P2O5_pct
P2O5_pct_Q
P2O5_unk
Silicate_MF_pct
Silicate_pct
SiO2
SiO2_pct
SiO2_pct_Q
SO3_pct
SO3_pct_Q
SO4_pct
SO4_unk
SrO_pct
Sulfate_S_dry_pct
Sulfate_S_pct
Sulfate_S_pct_Q
TA2O5_unk
TiO2
TiO2_pct
TiO2_pct_Q
Alginite_MF_pct
Alginite_pct
Collodetrinite_MF_pct
Collodetrinite_pct
Collotelinite_MF_pct
Collotelinite_pct
Corpogelinite_MF_pct
Corpogelinite_pct
Corpohuminite_MF_pct
Corpohuminite_pct
Cutinite
Cutinite_MF_pct
Cutinite_pct
Exinite
Exinite_pct
Exsudatinite_MF_pct
Exsudatinite_pct
Fluorinite
Funginite_MF_pct
Funginite_pct
Fusinite
Fusinite_MF_pct
Fusinite_pct
Gelinite_MF_pct
Gelinite_pct
Gieseler_dial
Gieseler_max_fluidity
Gieseler_soft
Gieseler_solid
HI_Ratio
Humodetrinite_MF_pct
Humodetrinite_pct
Inertinite_pct
Inertodetrinite
Inertodetrinite_MF_pct
Inertodetrinite_pct
Intertinite_total_pct
Liptinite_pct
Liptinite_total_pct
Liptodetrinite_MF_pct
Liptodetrinite_pct
Macrinite
Macrinite_MF_pct
Macrinite_pct
Micrinite
Micrinite_MF_pct
Micrinite_pct
Min_matter_pct
Other_Liptinite
Other_Maceral_MF_pct
Other_Maceral_pct
Other_minerals
Pseudovitrinite_pct
PVRo_high
PVRo_low
PVRo_mean_max
PVRo_range
PVRo_st_dev
Resinite
Resinite_MF_pct
Resinite_pct
Ro
Ro_high
Ro_low
Ro_max
Ro_max_st_dev
Ro_mean
Ro_mean_max
Ro_pct
Ro_range
Ro_st_dev
Sclerotinite
Secretinite_MF_pct
Secretinite_pct
Semifusinite
Semifusinite_MF_pct
Semifusinite_pct
Semimacrinite_pct
Specific_gravity
Sporinite
Sporinite_MF_pct
Sporinite_pct
Suberinite_MF_pct
Suberinite_pct
Telinite_MF_pct
Telinite_pct
Textinite_MF_pct
Textinite_pct
Total_Inertinite
Total_Liptinite
Total_Vitrinite
Ulminite_MF_pct
Ulminite_pct
Vitrinite_A
Vitrinite_B
Vitrinite_pct
Vitrinite_total_pct
Vitrodetrinite_MF_pct
Vitrodetrinite_pct
VRo_high
VRo_low
Vro_mean_max
VRo_range
VRo_st_dev
Ag_ppm
Ag_ppm_Q
Ag_unk
Al_pct
Al_ppm
Al_ppm_Q
Al_unk
As_ppm
As_ppm_Q
As_unk
Au_ppm
Au_ppm_Q
Au_unk
B_ppm
B_ppm_Q
B_unk
Ba_ppm
Ba_ppm_Q
Ba_unk
Be_ppm
Be_ppm_Q
Be_unk
Bi_ppm
Bi_ppm_Q
Bi_unk
Br_ppm
Br_ppm_Q
Br_unk
Ca_pct
Ca_ppm
Ca_ppm_Q
Ca_unk
Cd_ppm
Cd_ppm_Q
Cd_unk
Ce_ppm
Ce_ppm_Q
Ce_unk
Cl_dry_pct
Cl_pct
Cl_ppm
Cl_ppm_Q
Cl_unk
Co_ppm
Co_ppm_Q
Cr_ppm
Cr_ppm_Q
Cr_unk
Cs_ppm
Cs_ppm_Q
Cs_unk
Cu_ppm
Cu_ppm_Q
Cu_unk
Dy_ppm
Dy_ppm_Q
Dy_unk
Er_ppm
Er_ppm_Q
Er_unk
Eu_ppm
Eu_ppm_Q
Eu_unk
F_1_ppm
F_2_ppm
F_pct
F_ppm
F_ppm_Q
F_unk
Fe_pct
Fe_ppm
Fe_ppm_Q
Fe_unk
Ga_ppm
Ga_ppm_Q
Ga_unk
Gd_ppm
Gd_ppm_Q
Gd_unk
Ge_ppm
Ge_ppm_Q
Ge_unk
Hf_ppm
Hf_ppm_Q
HF_unk
Hg_dry_ppm
Hg_ppm
Hg_ppm_Q
Hg_unk
Ho_ppm
Ho_ppm_Q
Ho_unk
I_ppm
I_ppm_Q
I_unk
In_ppm
In_ppm_Q
In_unk
Ir_ppm
Ir_ppm_Q
Ir_unk
K_pct
K_ppm
K_ppm_Q
K_unk
La_ppm
La_ppm_Q
La_unk
Li_ppm
Li_ppm_Q
Li_unk
Lu_ppm
Lu_ppm_Q
Lu_unk
Mg_pct
Mg_ppm
Mg_ppm_Q
Mg_unk
Mn_ppm
Mn_ppm_Q
Mn_unk
Mo_ppm
Mo_ppm_Q
Mo_unk
Na_pct
Na_ppm
Na_ppm_Q
Na_unk
Nb_ppm
Nb_ppm_Q
Nb_unk
Nd_ppm
Nd_ppm_Q
Nd_unk
Ni_ppm
Ni_ppm_Q
Ni_unk
Os_ppm
Os_ppm_Q
Os_unk
P_pct
P_ppm
P_ppm_Q
P_unk
Pb_ppm
Pb_ppm_Q
Pb_unk
Pd_ppm
Pd_ppm_Q
Pd_unk
Pr_ppm
Pr_ppm_Q
Pr_unk
Pt_ppm
Pt_ppm_Q
Pt_unk
Rb_ppm
Rb_ppm_Q
Rb_unk
Re_ppm
Re_ppm_Q
Re_unk
Rh_ppm
Rh_ppm_Q
Rh_unk
Ru_ppm
Ru_ppm_Q
Ru_unk
S_ppm
S_unk
Sb_ppm
Sb_ppm_Q
Sb_unk
Sc_ppm
Sc_ppm_Q
Sc_unk
Se_ppm
Se_ppm_Q
Se_unk
Si_pct
Si_pct_Q
Si_ppm
Si_ppm_Q
Si_unk
Sm_ppm
Sm_ppm_Q
Sm_unk
Sn_ppm
Sn_ppm_Q
Sn_unk
Sr_ppm
Sr_ppm_Q
Sr_unk
Ta_ppm
Ta_ppm_Q
Ta_unk
Tb_ppm
Tb_ppm_Q
Tb_unk
Te_ppm
Te_ppm_Q
Te_unk
Th_ppm
Th_ppm_Q
Th_unk
Ti_pct
Ti_ppm
Ti_ppm_Q
Ti_unk
Tl_ppm
Tl_ppm_Q
Tl_unk
Tm_ppm
Tm_ppm_Q
Tm_unk
Total_REY_ppm
Total_S_ppm
Total_S_ppm_Q
U_pct
U_ppm
U_ppm_Q
U_unk
V_ppm
V_ppm_Q
V_unk
W_ppm
W_ppm_Q
W_unk
Water_soluble_Cl_pct
X_unk
Y_ppm
Y_ppm_Q
Y_unk
Yb_ppm
Yb_ppm_Q
Yb_unk
Z_unk
Zn_ppm
Zn_ppm_Q
Zn_unk
Zr_ppm
Zr_ppm_Q
Zr_unk
